# Supplementary material for: 4EBP1 senses extracellular glucose deprivation and initiates cell death signaling in lung cancer
Source: Cell Death Dis. 2022 Dec 27;13(12):1075. doi: 10.1038/s41419-022-05466-5 (PMC9794714; doi:10.1038/s41419-022-05466-5)
Supplement: Supplementary file 2 — Supplementary Table 1 [file 41419_2022_5466_MOESM2_ESM.txt]

ID	Accession	Gene Name	Description	A1	A2	B2	B1	Imputation(A)	Imputation(B)	Keep(A)	Keep(B)	FC(A_B)	pValue(A_B)	Sig(A_B)	FC(B_A)	pValue(B_A)	Sig(B_A)	GO_CC	GO_MF	GO_BP	KEGG
4EBP1_HUMAN	Q13541	EIF4EBP1	Eukaryotic translation initiation factor 4E-binding protein 1	0.04953553	0.153837811	2.55E-05	2.55E-05	0.1016866705	2.55e-005	0.1016866705	2.55e-005	3987.71256862745	0.000000	1	0.000250770330807517	0.000000	-1	GO:0005737,cytoplasm;GO:0005829,cytosol;GO:0098978,glutamatergic synapse;GO:0005634,nucleus;GO:0099524,postsynaptic cytosol;GO:0032991,protein-containing complex	GO:0008190,eukaryotic initiation factor 4E binding;GO:0051721,protein phosphatase 2A binding;GO:0030371,translation repressor activity	GO:0071456,cellular response to hypoxia;GO:0000082,G1/S transition of mitotic cell cycle;GO:0030324,lung development;GO:0031333,negative regulation of protein-containing complex assembly;GO:0045947,negative regulation of translational initiation;GO:0045931,positive regulation of mitotic cell cycle;GO:1990928,response to amino acid starvation;GO:0045471,response to ethanol;GO:0002931,response to i…	hsa:1978,path:hsa03013,RNA transport;hsa:1978,path:hsa04012,ErbB signaling pathway;hsa:1978,path:hsa04066,HIF-1 signaling pathway;hsa:1978,path:hsa04151,PI3K-Akt signaling pathway;hsa:1978,path:hsa04152,AMPK signaling pathway;hsa:1978,path:hsa04150,mTOR signaling pathway;hsa:1978,path:hsa04218,Cellular senescence;hsa:1978,path:hsa04910,Insulin signaling pathway;hsa:1978,path:hsa04211,Longevity re…
TXD12_HUMAN	O95881	TXNDC12	Thioredoxin domain-containing protein 12	3.241782329	3.932808518	0.280159535	0.075817906	3.5872954235	0.1779887205	3.5872954235	0.1779887205	20.1546222334915	0.003474	1	0.0496164099934492	0.003410	-1	GO:0005783,endoplasmic reticulum;GO:0005788,endoplasmic reticulum lumen	GO:0015037,peptide disulfide oxidoreductase activity;GO:0019153,protein-disulfide reductase (glutathione) activity	GO:0060548,negative regulation of cell death;GO:1902236,negative regulation of endoplasmic reticulum stress-induced intrinsic apoptotic signaling pathway	hsa:51060,path:hsa00480,Glutathione metabolism
WDR81_HUMAN	Q562E7	WDR81	WD repeat-containing protein 81	1.719143005	0.499591527	0.940019531	0.813439866	1.109367266	0.8767296985	1.109367266	0.8767296985	1.26534696828227	0.357103	0	0.790297068761717	0.356751	0	GO:0000421,autophagosome membrane;GO:0005829,cytosol;GO:0031901,early endosome membrane;GO:0031313,extrinsic component of endosome membrane;GO:0031902,late endosome membrane;GO:0005765,lysosomal membrane;GO:0005739,mitochondrion	GO:0070530,K63-linked polyubiquitin modification-dependent protein binding;GO:0035014,phosphatidylinositol 3-kinase regulator activity	GO:0035973,aggrephagy;GO:0045022,early endosome to late endosome transport;GO:0007005,mitochondrion organization;GO:0010923,negative regulation of phosphatase activity;GO:0050821,protein stabilization;GO:0043551,regulation of phosphatidylinositol 3-kinase activity;GO:0006511,ubiquitin-dependent protein catabolic process
ETFA_HUMAN	P13804	ETFA	Electron transfer flavoprotein subunit alpha, mitochondrial	3.794026217	7.142951147	5.45296457	3.434135142	5.468488682	4.443549856	5.468488682	4.443549856	1.23065766317802	0.365881	0	0.812573658719698	0.365545	0	GO:0005759,mitochondrial matrix;GO:0005739,mitochondrion	GO:0009055,electron transfer activity;GO:0050660,flavin adenine dinucleotide binding;GO:0016491,oxidoreductase activity	GO:0033539,fatty acid beta-oxidation using acyl-CoA dehydrogenase;GO:0022904,respiratory electron transport chain
AN13A_HUMAN	Q8IZ07	ANKRD13A	Ankyrin repeat domain-containing protein 13A	0.068049567	0.058582828	0.117134663	0.109150914	0.0633161975	0.1131427885	0.0633161975	0.1131427885	0.559613196204723	0.280009	0	1.78694856872919	0.280311	0	GO:0005737,cytoplasm;GO:0005770,late endosome;GO:0048471,perinuclear region of cytoplasm;GO:0005886,plasma membrane;GO:0016020,membrane	GO:0140036,ubiquitin-dependent protein binding	GO:1905667,negative regulation of protein localization to endosome;GO:0002091,negative regulation of receptor internalization
NFKB1_HUMAN	P19838	NFKB1	Nuclear factor NF-kappa-B p105 subunit	0.53561702	0.2474586	2.421230908	4.402214845	0.39153781	3.4117228765	0.39153781	3.4117228765	0.114762489268082	0.001332	-1	8.71364856563916	0.001348	1	GO:0000785,chromatin;GO:0005737,cytoplasm;GO:0005829,cytosol;GO:0005576,extracellular region;GO:0033256,I-kappaB/NF-kappaB complex;GO:0005739,mitochondrion;GO:0005654,nucleoplasm;GO:0005634,nucleus;GO:0034774,secretory granule lumen;GO:0035580,specific granule lumen	GO:0042805,actinin binding;GO:0003682,chromatin binding;GO:0001228,DNA-binding transcription activator activity, RNA polymerase II-specific;GO:0003700,DNA-binding transcription factor activity;GO:0000981,DNA-binding transcription factor activity, RNA polymerase II-specific;GO:0001227,DNA-binding transcription repressor activity, RNA polymerase II-specific;GO:0019899,enzyme binding;GO:0042802,iden…	GO:0006915,apoptotic process;GO:1904385,cellular response to angiotensin;GO:0071359,cellular response to dsRNA;GO:0071347,cellular response to interleukin-1;GO:0071354,cellular response to interleukin-6;GO:0071222,cellular response to lipopolysaccharide;GO:0071260,cellular response to mechanical stimulus;GO:0071316,cellular response to nicotine;GO:0071356,cellular response to tumor necrosis facto…	hsa:4790,path:hsa04014,Ras signaling pathway;hsa:4790,path:hsa04010,MAPK signaling pathway;hsa:4790,path:hsa04064,NF-kappa B signaling pathway;hsa:4790,path:hsa04668,TNF signaling pathway;hsa:4790,path:hsa04066,HIF-1 signaling pathway;hsa:4790,path:hsa04071,Sphingolipid signaling pathway;hsa:4790,path:hsa04024,cAMP signaling pathway;hsa:4790,path:hsa04151,PI3K-Akt signaling pathway;hsa:4790,path:…
ITA2B_HUMAN	P08514	ITGA2B	Integrin alpha-IIb	0.029117498	0.773869013	0.209912309	1.323286738	0.4014932555	0.7665995235	0.4014932555	0.7665995235	0.523732722487141	0.246962	0	1.90937086239547	0.247282	0	GO:0072562,blood microparticle;GO:0009986,cell surface;GO:0009897,external side of plasma membrane;GO:0070062,extracellular exosome;GO:0005925,focal adhesion;GO:0008305,integrin complex;GO:0005886,plasma membrane;GO:0031092,platelet alpha granule membrane;GO:0016020,membrane	GO:0050840,extracellular matrix binding;GO:0070051,fibrinogen binding;GO:0042802,identical protein binding;GO:0046872,metal ion binding	GO:0007160,cell-matrix adhesion;GO:0030198,extracellular matrix organization;GO:0007229,integrin-mediated signaling pathway;GO:0070527,platelet aggregation;GO:0002576,platelet degranulation;GO:0002687,positive regulation of leukocyte migration;GO:0045652,regulation of megakaryocyte differentiation;GO:0007155,cell adhesion	hsa:3674,path:hsa04015,Rap1 signaling pathway;hsa:3674,path:hsa04151,PI3K-Akt signaling pathway;hsa:3674,path:hsa04512,ECM-receptor interaction;hsa:3674,path:hsa04510,Focal adhesion;hsa:3674,path:hsa04810,Regulation of actin cytoskeleton;hsa:3674,path:hsa04640,Hematopoietic cell lineage;hsa:3674,path:hsa04611,Platelet activation;hsa:3674,path:hsa05200,Pathways in cancer;hsa:3674,path:hsa05222,Sma…
LRP1_HUMAN	Q07954	LRP1	Prolow-density lipoprotein receptor-related protein 1	4.401385984	7.189911705	6.087426131	18.14901178	5.7956488445	12.1182189555	5.7956488445	12.1182189555	0.478259129149468	0.205287	0	2.09091669986184	0.205620	0	GO:0045177,apical part of cell;GO:0044295,axonal growth cone;GO:0016323,basolateral plasma membrane;GO:0005905,clathrin-coated pit;GO:0030136,clathrin-coated vesicle;GO:0005856,cytoskeleton;GO:0030425,dendrite;GO:0005769,early endosome;GO:0030666,endocytic vesicle membrane;GO:0005925,focal adhesion;GO:0005794,Golgi apparatus;GO:0032593,insulin-responsive compartment;GO:0005887,integral component …	GO:0016964,alpha-2 macroglobulin receptor activity;GO:0001540,amyloid-beta binding;GO:0034185,apolipoprotein binding;GO:0030226,apolipoprotein receptor activity;GO:0005509,calcium ion binding;GO:0038024,cargo receptor activity;GO:0032050,clathrin heavy chain binding;GO:0015026,coreceptor activity;GO:0043395,heparan sulfate proteoglycan binding;GO:0070325,lipoprotein particle receptor binding;GO:0…	GO:0007568,aging;GO:0097242,amyloid-beta clearance;GO:0150094,amyloid-beta clearance by cellular catabolic process;GO:0150093,amyloid-beta clearance by transcytosis;GO:0035909,aorta morphogenesis;GO:0043277,apoptotic cell clearance;GO:0002265,astrocyte activation involved in immune response;GO:0008283,cell population proliferation;GO:0044242,cellular lipid catabolic process;GO:1904646,cellular re…	hsa:4035,path:hsa04979,Cholesterol metabolism;hsa:4035,path:hsa05010,Alzheimer disease;hsa:4035,path:hsa05144,Malaria
BIG1_HUMAN	Q9Y6D6	ARFGEF1	Brefeldin A-inhibited guanine nucleotide-exchange protein 1	0.25228478	0.406020818	0.433580758	0.107655383	0.329152799	0.2706180705	0.329152799	0.2706180705	1.21630014725864	0.369608	0	0.822165484608259	0.369280	0	GO:0005829,cytosol;GO:0005794,Golgi apparatus;GO:0000139,Golgi membrane;GO:0016363,nuclear matrix;GO:0005730,nucleolus;GO:0005654,nucleoplasm;GO:0048471,perinuclear region of cytoplasm;GO:0030532,small nuclear ribonucleoprotein complex;GO:0005802,trans-Golgi network	GO:0005085,guanyl-nucleotide exchange factor activity;GO:0017022,myosin binding;GO:0034237,protein kinase A regulatory subunit binding	GO:0010256,endomembrane system organization;GO:0006887,exocytosis;GO:0007030,Golgi organization;GO:0030837,negative regulation of actin filament polymerization;GO:0034260,negative regulation of GTPase activity;GO:0031175,neuron projection development;GO:0043547,positive regulation of GTPase activity;GO:0090284,positive regulation of protein glycosylation in Golgi;GO:0051897,positive regulation of…	hsa:10565,path:hsa04144,Endocytosis
2A5A_HUMAN	Q15172	PPP2R5A	Serine/threonine-protein phosphatase 2A 56 kDa regulatory subunit alpha isoform	0.112302819	0.101086641	0.358037762	0.500958198	0.10669473	0.42949798	0.10669473	0.42949798	0.248417303382894	0.034081	-1	4.02548448269188	0.034257	1	GO:0005813,centrosome;GO:0000775,chromosome, centromeric region;GO:0005737,cytoplasm;GO:0005829,cytosol;GO:0031430,M band;GO:0016020,membrane;GO:0005634,nucleus;GO:0000159,protein phosphatase type 2A complex;GO:0030018,Z disc	GO:0019900,kinase binding;GO:0004721,phosphoprotein phosphatase activity;GO:0072542,protein phosphatase activator activity;GO:0019888,protein phosphatase regulator activity	GO:0090219,negative regulation of lipid kinase activity;GO:1903077,negative regulation of protein localization to plasma membrane;GO:0035307,positive regulation of protein dephosphorylation;GO:0006470,protein dephosphorylation;GO:0031952,regulation of protein autophosphorylation;GO:0007165,signal transduction	hsa:5525,path:hsa03015,mRNA surveillance pathway;hsa:5525,path:hsa04071,Sphingolipid signaling pathway;hsa:5525,path:hsa04151,PI3K-Akt signaling pathway;hsa:5525,path:hsa04152,AMPK signaling pathway;hsa:5525,path:hsa04114,Oocyte meiosis;hsa:5525,path:hsa04261,Adrenergic signaling in cardiomyocytes;hsa:5525,path:hsa04728,Dopaminergic synapse;hsa:5525,path:hsa05165,Human papillomavirus infection
SAC1_HUMAN	Q9NTJ5	SACM1L	Phosphatidylinositol-3-phosphatase SAC1	1.808942667	2.257738744	3.29854103	3.818557762	2.0333407055	3.558549396	2.0333407055	3.558549396	0.571395947962837	0.290827	0	1.75009991506807	0.291122	0	GO:0005783,endoplasmic reticulum;GO:0005789,endoplasmic reticulum membrane;GO:0140268,endoplasmic reticulum-plasma membrane contact site;GO:0005794,Golgi apparatus;GO:0000139,Golgi membrane;GO:0016021,integral component of membrane;GO:0030176,integral component of endoplasmic reticulum membrane	GO:0016791,phosphatase activity;GO:0004438,phosphatidylinositol-3-phosphatase activity;GO:0043812,phosphatidylinositol-4-phosphate phosphatase activity;GO:0034593,phosphatidylinositol bisphosphate phosphatase activity	GO:0006661,phosphatidylinositol biosynthetic process;GO:0046856,phosphatidylinositol dephosphorylation	hsa:22908,path:hsa00562,Inositol phosphate metabolism;hsa:22908,path:hsa04070,Phosphatidylinositol signaling system
DHSO_HUMAN	Q00796	SORD	Sorbitol dehydrogenase	0.790110733	0.447971892	1.07289065	0.647883677	0.6190413125	0.8603871635	0.6190413125	0.8603871635	0.719491571656857	0.421220	0	1.38987034649646	0.421398	0	GO:0005829,cytosol;GO:0070062,extracellular exosome;GO:0005615,extracellular space;GO:0016020,membrane;GO:0031966,mitochondrial membrane;GO:0031514,motile cilium	GO:0000721,(R,R)-butanediol dehydrogenase activity;GO:0030246,carbohydrate binding;GO:0046526,D-xylulose reductase activity;GO:0042802,identical protein binding;GO:0003939,L-iditol 2-dehydrogenase activity;GO:0051287,NAD binding;GO:0050255,ribitol 2-dehydrogenase activity;GO:0008270,zinc ion binding;GO:0016491,oxidoreductase activity	GO:0030317,flagellated sperm motility;GO:0046370,fructose biosynthetic process;GO:0006006,glucose metabolic process;GO:0019640,glucuronate catabolic process to xylulose 5-phosphate;GO:0051160,L-xylitol catabolic process;GO:0051164,L-xylitol metabolic process;GO:0046686,response to cadmium ion;GO:0046688,response to copper ion;GO:0042493,response to drug;GO:0009725,response to hormone;GO:0031667,r…	hsa:6652,path:hsa00040,Pentose and glucuronate interconversions;hsa:6652,path:hsa00051,Fructose and mannose metabolism
TSPO_HUMAN	P30536	TSPO	Translocator protein	2.112005538	12.50923564	0.401457233	0.83221353	7.310620589	0.6168353815	7.310620589	0.6168353815	11.8518178565281	0.012167	1	0.0843752420181848	0.012005	-1	GO:0005829,cytosol;GO:0005783,endoplasmic reticulum;GO:0070062,extracellular exosome;GO:0016021,integral component of membrane;GO:0043231,intracellular membrane-bounded organelle;GO:0005741,mitochondrial outer membrane;GO:0005739,mitochondrion;GO:0031966,mitochondrial membrane	GO:0005497,androgen binding;GO:0008503,benzodiazepine receptor activity;GO:0015485,cholesterol binding;GO:0044325,ion channel binding	GO:0030325,adrenal gland development;GO:0007568,aging;GO:0006820,anion transport;GO:0048266,behavioral response to pain;GO:0006700,C21-steroid hormone biosynthetic process;GO:0071476,cellular hypotonic response;GO:0071222,cellular response to lipopolysaccharide;GO:0071294,cellular response to zinc ion;GO:0006821,chloride transport;GO:0060242,contact inhibition;GO:0008347,glial cell migration;GO:0…	hsa:706,path:hsa04080,Neuroactive ligand-receptor interaction;hsa:706,path:hsa04979,Cholesterol metabolism;hsa:706,path:hsa05166,Human T-cell leukemia virus 1 infection
RS4X_HUMAN	P62701	RPS4X	40S ribosomal protein S4, X isoform	15.26767489	63.08370777	7.56338434	8.118928613	39.17569133	7.8411564765	39.17569133	7.8411564765	4.99616242162872	0.063787	0	0.200153621041408	0.063348	0	GO:0036464,cytoplasmic ribonucleoprotein granule;GO:0005829,cytosol;GO:0022626,cytosolic ribosome;GO:0022627,cytosolic small ribosomal subunit;GO:0070062,extracellular exosome;GO:0005925,focal adhesion;GO:0016020,membrane;GO:0005654,nucleoplasm;GO:0005844,polysome;GO:1990904,ribonucleoprotein complex;GO:0005840,ribosome;GO:0015935,small ribosomal subunit;GO:0045202,synapse	GO:0003723,RNA binding;GO:0019843,rRNA binding;GO:0003735,structural constituent of ribosome	GO:0002181,cytoplasmic translation;GO:0007275,multicellular organism development;GO:0000184,nuclear-transcribed mRNA catabolic process, nonsense-mediated decay;GO:0008284,positive regulation of cell population proliferation;GO:0045727,positive regulation of translation;GO:0045471,response to ethanol;GO:0006614,SRP-dependent cotranslational protein targeting to membrane;GO:0006412,translation;GO:0…	hsa:6191,path:hsa03010,Ribosome
NHP2_HUMAN	Q9NX24	NHP2	H/ACA ribonucleoprotein complex subunit 2	0.51189254	0.439718823	0.044090164	2.55E-05	0.4758056815	0.022057832	0.4758056815	0.022057832	21.5708271556334	0.002921	1	0.0463589083897898	0.002865	-1	GO:0072589,box H/ACA scaRNP complex;GO:0031429,box H/ACA snoRNP complex;GO:0090661,box H/ACA telomerase RNP complex;GO:0000781,chromosome, telomeric region;GO:0005654,nucleoplasm;GO:0005732,sno(s)RNA-containing ribonucleoprotein complex;GO:0005697,telomerase holoenzyme complex;GO:0005730,nucleolus	GO:0034513,box H/ACA snoRNA binding;GO:0003723,RNA binding;GO:0070034,telomerase RNA binding	GO:0000469,cleavage involved in rRNA processing;GO:0000470,maturation of LSU-rRNA;GO:1904874,positive regulation of telomerase RNA localization to Cajal body;GO:0031118,rRNA pseudouridine synthesis;GO:0031120,snRNA pseudouridine synthesis;GO:0007004,telomere maintenance via telomerase	hsa:55651,path:hsa03008,Ribosome biogenesis in eukaryotes
VTDB_HUMAN	P02774	GC	Vitamin D-binding protein	4.602190432	4.352575949	6.855290438	26.50254995	4.4773831905	16.678920194	4.4773831905	16.678920194	0.268445627080264	0.044056	-1	3.72514915171632	0.044261	1	GO:0072562,blood microparticle;GO:0005737,cytoplasm;GO:0005829,cytosol;GO:0070062,extracellular exosome;GO:0005576,extracellular region;GO:0005615,extracellular space;GO:0043202,lysosomal lumen	GO:0003779,actin binding;GO:1902118,calcidiol binding;GO:0005499,vitamin D binding;GO:0090482,vitamin transmembrane transporter activity	GO:0042359,vitamin D metabolic process;GO:0051180,vitamin transport
CMC2_HUMAN	Q9UJS0	SLC25A13	Calcium-binding mitochondrial carrier protein Aralar2	0.722910098	1.402058844	1.242160493	0.747910938	1.062484471	0.9950357155	1.062484471	0.9950357155	1.06778526081962	0.411717	0	0.936517890528303	0.411475	0	GO:0005887,integral component of plasma membrane;GO:0005743,mitochondrial inner membrane;GO:0005739,mitochondrion	GO:0005509,calcium ion binding;GO:0042802,identical protein binding;GO:0015183,L-aspartate transmembrane transporter activity;GO:0005313,L-glutamate transmembrane transporter activity;GO:0022857,transmembrane transporter activity;GO:0015171,amino acid transmembrane transporter activity	GO:0009066,aspartate family amino acid metabolic process;GO:0015810,aspartate transmembrane transport;GO:0006754,ATP biosynthetic process;GO:0045333,cellular respiration;GO:0006094,gluconeogenesis;GO:0015813,L-glutamate transmembrane transport;GO:0043490,malate-aspartate shuttle;GO:0006839,mitochondrial transport;GO:0051592,response to calcium ion
SYNE2_HUMAN	Q8WXH0	SYNE2	Nesprin-2	0.220768189	0.338078367	0.592326638	0.23389948	0.279423278	0.413113059	0.279423278	0.413113059	0.676384519715703	0.384688	0	1.47844897517808	0.384903	0	GO:0005737,cytoplasm;GO:0070062,extracellular exosome;GO:0031527,filopodium membrane;GO:0005925,focal adhesion;GO:0016021,integral component of membrane;GO:0045111,intermediate filament cytoskeleton;GO:0031258,lamellipodium membrane;GO:0034993,meiotic nuclear membrane microtubule tethering complex;GO:0005739,mitochondrion;GO:0005635,nuclear envelope;GO:0031981,nuclear lumen;GO:0031965,nuclear mem…	GO:0003779,actin binding;GO:0051015,actin filament binding;GO:0140444,cytoskeleton-nuclear membrane anchor activity	GO:0051642,centrosome localization;GO:0007097,nuclear migration;GO:0031022,nuclear migration along microfilament;GO:0021817,nucleokinesis involved in cell motility in cerebral cortex radial glia guided migration;GO:0030335,positive regulation of cell migration;GO:1902017,regulation of cilium assembly
GPAA1_HUMAN	O43292	GPAA1	Glycosylphosphatidylinositol anchor attachment 1 protein	0.215766464	0.477634358	0.284631084	0.205105944	0.346700411	0.244868514	0.346700411	0.244868514	1.41586358056634	0.322419	0	0.706282733538496	0.322005	0	GO:0005813,centrosome;GO:0005829,cytosol;GO:0005783,endoplasmic reticulum;GO:0005789,endoplasmic reticulum membrane;GO:0042765,GPI-anchor transamidase complex;GO:0016020,membrane;GO:0005739,mitochondrion	GO:0015631,tubulin binding	GO:0016255,attachment of GPI anchor to protein;GO:0006621,protein retention in ER lumen;GO:0065003,protein-containing complex assembly;GO:0006508,proteolysis	hsa:8733,path:hsa00563,Glycosylphosphatidylinositol (GPI)-anchor biosynthesis
PLOD1_HUMAN	Q02809	PLOD1	Procollagen-lysine,2-oxoglutarate 5-dioxygenase 1	3.356456583	2.704760339	2.063495199	7.527921275	3.030608461	4.795708237	3.030608461	4.795708237	0.631941792792596	0.345663	0	1.58242422230207	0.345915	0	GO:1902494,catalytic complex;GO:0005783,endoplasmic reticulum;GO:0005789,endoplasmic reticulum membrane;GO:0070062,extracellular exosome;GO:0030867,rough endoplasmic reticulum membrane	GO:0005506,iron ion binding;GO:0031418,L-ascorbic acid binding;GO:0008475,procollagen-lysine 5-dioxygenase activity	GO:0030199,collagen fibril organization;GO:0008544,epidermis development;GO:0017185,peptidyl-lysine hydroxylation;GO:0001666,response to hypoxia	hsa:5351,path:hsa00310,Lysine degradation
RB12B_HUMAN	Q8IXT5	RBM12B	RNA-binding protein 12B	0.093399222	0.042222746	0.145967897	2.55E-05	0.067810984	0.0729966985	0.067810984	0.0729966985	0.928959602193516	0.457895	0	1.07647307551237	0.457752	0	GO:0005654,nucleoplasm;GO:1990904,ribonucleoprotein complex	GO:0003723,RNA binding;GO:0003676,nucleic acid binding	GO:0043484,regulation of RNA splicing
KNG1_HUMAN	P01042	KNG1	Kininogen-1	2.403657292	1.680651882	3.850997108	16.43547764	2.042154587	10.143237374	2.042154587	10.143237374	0.201331637198457	0.015973	-1	4.96692926116861	0.016080	1	GO:0072562,blood microparticle;GO:0062023,collagen-containing extracellular matrix;GO:0005788,endoplasmic reticulum lumen;GO:0070062,extracellular exosome;GO:0005576,extracellular region;GO:0005615,extracellular space;GO:0005886,plasma membrane;GO:0031093,platelet alpha granule lumen	GO:0004869,cysteine-type endopeptidase inhibitor activity;GO:0004866,endopeptidase inhibitor activity;GO:0008201,heparin binding;GO:0005102,signaling receptor binding;GO:0008270,zinc ion binding	GO:0061844,antimicrobial humoral immune response mediated by antimicrobial peptide;GO:0007597,blood coagulation, intrinsic pathway;GO:0044267,cellular protein metabolic process;GO:0007186,G protein-coupled receptor signaling pathway;GO:0006954,inflammatory response;GO:0031640,killing of cells of other organism;GO:0030195,negative regulation of blood coagulation;GO:0007162,negative regulation of c…	hsa:3827,path:hsa04071,Sphingolipid signaling pathway;hsa:3827,path:hsa04022,cGMP-PKG signaling pathway;hsa:3827,path:hsa04080,Neuroactive ligand-receptor interaction;hsa:3827,path:hsa04810,Regulation of actin cytoskeleton;hsa:3827,path:hsa04610,Complement and coagulation cascades;hsa:3827,path:hsa04750,Inflammatory mediator regulation of TRP channels;hsa:3827,path:hsa05200,Pathways in cancer;hsa…
ZYX_HUMAN	Q15942	ZYX	Zyxin	3.770137979	4.123071538	1.696605565	4.549484602	3.9466047585	3.1230450835	3.9466047585	3.1230450835	1.26370406221515	0.357512	0	0.791324511727135	0.357160	0	GO:0015629,actin cytoskeleton;GO:0005912,adherens junction;GO:0005737,cytoplasm;GO:0005829,cytosol;GO:0005925,focal adhesion;GO:0005634,nucleus;GO:0045335,phagocytic vesicle;GO:0005886,plasma membrane;GO:0001725,stress fiber	GO:0046872,metal ion binding;GO:0003723,RNA binding	GO:0007267,cell-cell signaling;GO:0007160,cell-matrix adhesion;GO:0071346,cellular response to interferon-gamma;GO:0007229,integrin-mediated signaling pathway;GO:0050727,regulation of inflammatory response;GO:0007165,signal transduction;GO:0043149,stress fiber assembly;GO:0007179,transforming growth factor beta receptor signaling pathway;GO:0016032,viral process	hsa:7791,path:hsa04510,Focal adhesion
BCLF1_HUMAN	Q9NYF8	BCLAF1	Bcl-2-associated transcription factor 1	0.894217086	0.417287309	0.452607931	0.16413482	0.6557521975	0.3083713755	0.6557521975	0.3083713755	2.12650151602674	0.210765	0	0.470255954422478	0.210211	0	GO:0005737,cytoplasm;GO:0016592,mediator complex;GO:0016607,nuclear speck;GO:0005654,nucleoplasm;GO:0005634,nucleus	GO:0003677,DNA binding;GO:0003723,RNA binding;GO:0003712,transcription coregulator activity	GO:0006915,apoptotic process;GO:1990830,cellular response to leukemia inhibitory factor;GO:0045892,negative regulation of transcription, DNA-templated;GO:0043065,positive regulation of apoptotic process;GO:2000144,positive regulation of DNA-templated transcription, initiation;GO:2001244,positive regulation of intrinsic apoptotic signaling pathway;GO:2001022,positive regulation of response to DNA …
ATX2L_HUMAN	Q8WWM7	ATXN2L	Ataxin-2-like protein	0.078987222	0.03112694	0.082479757	0.00362132	0.055057081	0.0430505385	0.055057081	0.0430505385	1.2788941304416	0.353760	0	0.781925552863945	0.353402	0	GO:0010494,cytoplasmic stress granule;GO:0005829,cytosol;GO:0016020,membrane;GO:0016607,nuclear speck;GO:0016021,integral component of membrane	GO:0045296,cadherin binding;GO:0003723,RNA binding	GO:0010603,regulation of cytoplasmic mRNA processing body assembly;GO:0034063,stress granule assembly	hsa:11273,path:hsa05017,Spinocerebellar ataxia
RL5_HUMAN	P46777	RPL5	60S ribosomal protein L5	3.78582808	2.187317345	1.305097619	0.926626653	2.9865727125	1.115862136	2.9865727125	1.115862136	2.67647105869717	0.159225	0	0.373626307951476	0.158655	0	GO:0005737,cytoplasm;GO:0005829,cytosol;GO:0022625,cytosolic large ribosomal subunit;GO:0022626,cytosolic ribosome;GO:0005783,endoplasmic reticulum;GO:0070062,extracellular exosome;GO:0005925,focal adhesion;GO:0016020,membrane;GO:0005730,nucleolus;GO:0005654,nucleoplasm;GO:0005634,nucleus;GO:0032991,protein-containing complex;GO:1990904,ribonucleoprotein complex;GO:0005840,ribosome	GO:0008097,5S rRNA binding;GO:0003730,mRNA 3'-UTR binding;GO:0048027,mRNA 5'-UTR binding;GO:0003723,RNA binding;GO:0003735,structural constituent of ribosome;GO:1990948,ubiquitin ligase inhibitor activity;GO:0031625,ubiquitin protein ligase binding	GO:0002181,cytoplasmic translation;GO:2000435,negative regulation of protein neddylation;GO:1904667,negative regulation of ubiquitin protein ligase activity;GO:2000059,negative regulation of ubiquitin-dependent protein catabolic process;GO:0000184,nuclear-transcribed mRNA catabolic process, nonsense-mediated decay;GO:0010628,positive regulation of gene expression;GO:0045727,positive regulation of…	hsa:6125,path:hsa03010,Ribosome
DERL1_HUMAN	Q9BUN8	DERL1	Derlin-1	0.56400542	1.421939171	0.125070393	0.050382442	0.9929722955	0.0877264175	0.9929722955	0.0877264175	11.3189655271173	0.013447	1	0.0883472961910044	0.013274	-1	GO:0036513,Derlin-1 retrotranslocation complex;GO:0036502,Derlin-1-VIMP complex;GO:0005769,early endosome;GO:0005783,endoplasmic reticulum;GO:0005789,endoplasmic reticulum membrane;GO:0044322,endoplasmic reticulum quality control compartment;GO:0000839,Hrd1p ubiquitin ligase ERAD-L complex;GO:0030176,integral component of endoplasmic reticulum membrane;GO:0016021,integral component of membrane;GO…	GO:0051117,ATPase binding;GO:0042802,identical protein binding;GO:0042288,MHC class I protein binding;GO:0051787,misfolded protein binding;GO:0002020,protease binding;GO:0044877,protein-containing complex binding;GO:0005047,signal recognition particle binding;GO:0038023,signaling receptor activity;GO:0031625,ubiquitin protein ligase binding;GO:1990381,ubiquitin-specific protease binding	GO:0030968,endoplasmic reticulum unfolded protein response;GO:0071712,ER-associated misfolded protein catabolic process;GO:0036503,ERAD pathway;GO:0045184,establishment of protein localization;GO:0032092,positive regulation of protein binding;GO:0031398,positive regulation of protein ubiquitination;GO:0031648,protein destabilization;GO:0006457,protein folding;GO:0016567,protein ubiquitination;GO:…	hsa:79139,path:hsa04141,Protein processing in endoplasmic reticulum;hsa:79139,path:hsa05014,Amyotrophic lateral sclerosis (ALS)
MATN2_HUMAN	O00339	MATN2	Matrilin-2	0.013596316	0.01259793	0.068506558	0.446260474	0.013097123	0.257383516	0.013097123	0.257383516	0.0508856324738372	0.000011	-1	19.6519125612549	0.000011	1	GO:0062023,collagen-containing extracellular matrix;GO:0031012,extracellular matrix;GO:0005576,extracellular region	GO:0005509,calcium ion binding;GO:0005201,extracellular matrix structural constituent
TPIS_HUMAN	P60174	TPI1	Triosephosphate isomerase	57.97844524	63.90691089	48.51669747	36.78487616	60.942678065	42.650786815	60.942678065	42.650786815	1.42887582190083	0.319658	0	0.699850879042593	0.319239	0	GO:0005829,cytosol;GO:0070062,extracellular exosome;GO:0005615,extracellular space;GO:0005634,nucleus	GO:0008929,methylglyoxal synthase activity;GO:0042803,protein homodimerization activity;GO:0004807,triose-phosphate isomerase activity;GO:0031625,ubiquitin protein ligase binding	GO:0061621,canonical glycolysis;GO:0006094,gluconeogenesis;GO:0046166,glyceraldehyde-3-phosphate biosynthetic process;GO:0019563,glycerol catabolic process;GO:0006096,glycolytic process;GO:0019242,methylglyoxal biosynthetic process;GO:0007275,multicellular organism development	hsa:7167,path:hsa00010,Glycolysis / Gluconeogenesis;hsa:7167,path:hsa00051,Fructose and mannose metabolism;hsa:7167,path:hsa00562,Inositol phosphate metabolism
BAIP2_HUMAN	Q9UQB8	BAIAP2	Brain-specific angiogenesis inhibitor 1-associated protein 2	0.108069299	0.01210227	0.07940223	2.55E-05	0.0600857845	0.039713865	0.0600857845	0.039713865	1.51296743593201	0.302629	0	0.660952758301758	0.302182	0	GO:0005912,adherens junction;GO:0005737,cytoplasm;GO:0005856,cytoskeleton;GO:0005829,cytosol;GO:0070062,extracellular exosome;GO:0030175,filopodium;GO:0005654,nucleoplasm;GO:0005886,plasma membrane;GO:0001726,ruffle;GO:0016020,membrane;GO:0043198,dendritic shaft;GO:0061846,dendritic spine cytoplasm;GO:0060076,excitatory synapse;GO:0098978,glutamatergic synapse;GO:0005794,Golgi apparatus;GO:003002…	GO:0098641,cadherin binding involved in cell-cell adhesion;GO:0008093,cytoskeletal anchor activity;GO:0042802,identical protein binding;GO:0070064,proline-rich region binding;GO:0008022,protein C-terminus binding;GO:0030165,PDZ domain binding;GO:0097110,scaffold protein binding;GO:0001221,transcription coregulator binding	GO:0051764,actin crosslink formation;GO:0051017,actin filament bundle assembly;GO:0007409,axonogenesis;GO:0038096,Fc-gamma receptor signaling pathway involved in phagocytosis;GO:0008286,insulin receptor signaling pathway;GO:0007009,plasma membrane organization;GO:2000251,positive regulation of actin cytoskeleton reorganization;GO:0030838,positive regulation of actin filament polymerization;GO:003…	hsa:10458,path:hsa04520,Adherens junction;hsa:10458,path:hsa04810,Regulation of actin cytoskeleton;hsa:10458,path:hsa05130,Pathogenic Escherichia coli infection;hsa:10458,path:hsa05135,Yersinia infection
FIBG_HUMAN	P02679	FGG	Fibrinogen gamma chain	20.69590032	89.41603508	137.9868039	269.5680523	55.0559677	203.7774281	55.0559677	203.7774281	0.270176968142822	0.044980	-1	3.70127774722594	0.045186	1	GO:0072562,blood microparticle;GO:0009986,cell surface;GO:0062023,collagen-containing extracellular matrix;GO:0005788,endoplasmic reticulum lumen;GO:0009897,external side of plasma membrane;GO:0070062,extracellular exosome;GO:0005576,extracellular region;GO:0005615,extracellular space;GO:0005577,fibrinogen complex;GO:0005886,plasma membrane;GO:0031091,platelet alpha granule;GO:0031093,platelet al…	GO:0050839,cell adhesion molecule binding;GO:0005201,extracellular matrix structural constituent;GO:0046872,metal ion binding;GO:0005102,signaling receptor binding;GO:0005198,structural molecule activity;GO:0042802,identical protein binding	GO:0007596,blood coagulation;GO:0072378,blood coagulation, fibrin clot formation;GO:0007160,cell-matrix adhesion;GO:0044267,cellular protein metabolic process;GO:0034622,cellular protein-containing complex assembly;GO:0030198,extracellular matrix organization;GO:0042730,fibrinolysis;GO:2000352,negative regulation of endothelial cell apoptotic process;GO:1902042,negative regulation of extrinsic ap…	hsa:2266,path:hsa04610,Complement and coagulation cascades;hsa:2266,path:hsa04611,Platelet activation;hsa:2266,path:hsa05150,Staphylococcus aureus infection
SMHD1_HUMAN	A6NHR9	SMCHD1	Structural maintenance of chromosomes flexible hinge domain-containing protein 1	0.358080807	0.125235688	0.569963588	0.370450752	0.2416582475	0.47020717	0.2416582475	0.47020717	0.513939945875347	0.237946	0	1.94575262737515	0.238270	0	GO:0001740,Barr body;GO:0035861,site of double-strand break;GO:0005694,chromosome	GO:0005524,ATP binding;GO:0016887,ATPase activity;GO:0003677,DNA binding;GO:0042803,protein homodimerization activity	GO:0009048,dosage compensation by inactivation of X chromosome;GO:0006302,double-strand break repair;GO:0070868,heterochromatin organization involved in chromatin silencing;GO:0060821,inactivation of X chromosome by DNA methylation;GO:0060820,inactivation of X chromosome by heterochromatin assembly;GO:2000042,negative regulation of double-strand break repair via homologous recombination;GO:004358…
PRKRA_HUMAN	O75569	PRKRA	Interferon-inducible double-stranded RNA-dependent protein kinase activator A	0.425404889	0.399798407	0.345302784	2.55E-05	0.412601648	0.172664142	0.412601648	0.172664142	2.38961977409299	0.183503	0	0.418476617427374	0.182935	0	GO:0005737,cytoplasm;GO:0005829,cytosol;GO:0016020,membrane;GO:0005654,nucleoplasm;GO:0048471,perinuclear region of cytoplasm;GO:0070578,RISC-loading complex	GO:0003725,double-stranded RNA binding;GO:0008047,enzyme activator activity;GO:0019899,enzyme binding;GO:0042802,identical protein binding;GO:0070883,pre-miRNA binding;GO:0042803,protein homodimerization activity;GO:0003723,RNA binding;GO:0016301,kinase activity	GO:0034599,cellular response to oxidative stress;GO:0006955,immune response;GO:0042474,middle ear morphogenesis;GO:0010586,miRNA metabolic process;GO:0008285,negative regulation of cell population proliferation;GO:0042473,outer ear morphogenesis;GO:2001244,positive regulation of intrinsic apoptotic signaling pathway;GO:0031054,pre-miRNA processing;GO:0035196,production of miRNAs involved in gene …
MIME_HUMAN	P20774	OGN	Mimecan	0.826824371	6.79857669	3.47231059	63.40920488	3.8127005305	33.440757735	3.8127005305	33.440757735	0.114013580694361	0.001289	-1	8.77088495870263	0.001304	1	GO:0062023,collagen-containing extracellular matrix;GO:0070062,extracellular exosome;GO:0005576,extracellular region;GO:0005615,extracellular space;GO:1903561,extracellular vesicle;GO:0005796,Golgi lumen;GO:0043202,lysosomal lumen	GO:0008083,growth factor activity	GO:0018146,keratan sulfate biosynthetic process;GO:0042340,keratan sulfate catabolic process;GO:0048662,negative regulation of smooth muscle cell proliferation
HCD2_HUMAN	Q99714	HSD17B10	3-hydroxyacyl-CoA dehydrogenase type-2	5.498135122	5.913421841	6.400556704	3.03475818	5.7057784815	4.717657442	5.7057784815	4.717657442	1.20945162968024	0.371405	0	0.826820995118578	0.371081	0	GO:0005737,cytoplasm;GO:0005759,mitochondrial matrix;GO:0042645,mitochondrial nucleoid;GO:0030678,mitochondrial ribonuclease P complex;GO:0005739,mitochondrion;GO:0005886,plasma membrane	GO:0044594,17-beta-hydroxysteroid dehydrogenase (NAD+) activity;GO:0047015,3-hydroxy-2-methylbutyryl-CoA dehydrogenase activity;GO:0003857,3-hydroxyacyl-CoA dehydrogenase activity;GO:0047044,androstan-3-alpha,17-beta-diol dehydrogenase activity;GO:0106281,chenodeoxycholate 7-alpha-dehydrogenase (NAD+) activity;GO:0008709,cholate 7-alpha-dehydrogenase activity;GO:0106282,isoursodeoxycholate 7-beta…	GO:0008209,androgen metabolic process;GO:0006699,bile acid biosynthetic process;GO:0009083,branched-chain amino acid catabolic process;GO:0062173,brexanolone metabolic process;GO:0008207,C21-steroid hormone metabolic process;GO:0008210,estrogen metabolic process;GO:0006635,fatty acid beta-oxidation;GO:0006550,isoleucine catabolic process;GO:0006629,lipid metabolic process;GO:1990180,mitochondrial…	hsa:3028,path:hsa00280,Valine, leucine and isoleucine degradation;hsa:3028,path:hsa05010,Alzheimer disease
YIF1A_HUMAN	O95070	YIF1A	Protein YIF1A	0.105522194	0.411540698	0.022869803	0.020908924	0.258531446	0.0218893635	0.258531446	0.0218893635	11.810825198275	0.012260	1	0.0846680890803512	0.012097	-1	GO:0030134,COPII-coated ER to Golgi transport vesicle;GO:0005789,endoplasmic reticulum membrane;GO:0005793,endoplasmic reticulum-Golgi intermediate compartment;GO:0033116,endoplasmic reticulum-Golgi intermediate compartment membrane;GO:0005794,Golgi apparatus;GO:0030173,integral component of Golgi membrane;GO:0043231,intracellular membrane-bounded organelle;GO:0016021,integral component of membra…		GO:0006888,endoplasmic reticulum to Golgi vesicle-mediated transport;GO:0036498,IRE1-mediated unfolded protein response;GO:0015031,protein transport
ANAG_HUMAN	P54802	NAGLU	Alpha-N-acetylglucosaminidase	1.063416961	0.758443314	0.991341746	14.44727112	0.9109301375	7.719306433	0.9109301375	7.719306433	0.11800673355909	0.001531	-1	8.47409270505116	0.001549	1	GO:0070062,extracellular exosome;GO:0043202,lysosomal lumen;GO:0005764,lysosome	GO:0004561,alpha-N-acetylglucosaminidase activity	GO:0021680,cerebellar Purkinje cell layer development;GO:0006027,glycosaminoglycan catabolic process;GO:0060119,inner ear receptor cell development;GO:0045475,locomotor rhythm;GO:0007040,lysosome organization;GO:0042474,middle ear morphogenesis;GO:0007399,nervous system development;GO:0046548,retinal rod cell development	hsa:4669,path:hsa00531,Glycosaminoglycan degradation;hsa:4669,path:hsa04142,Lysosome
DNJA1_HUMAN	P31689	DNAJA1	DnaJ homolog subfamily A member 1	1.141224145	0.449813988	0.972342601	0.765546029	0.7955190665	0.868944315	0.7955190665	0.868944315	0.915500628483886	0.462778	0	1.0922985401507	0.462645	0	GO:0098554,cytoplasmic side of endoplasmic reticulum membrane;GO:0005829,cytosol;GO:0070062,extracellular exosome;GO:0016020,membrane;GO:0015630,microtubule cytoskeleton;GO:0005739,mitochondrion;GO:0005634,nucleus;GO:0048471,perinuclear region of cytoplasm	GO:0005524,ATP binding;GO:0001671,ATPase activator activity;GO:0055131,C3HC4-type RING finger domain binding;GO:0051087,chaperone binding;GO:0001664,G protein-coupled receptor binding;GO:0030544,Hsp70 protein binding;GO:0050750,low-density lipoprotein particle receptor binding;GO:0046872,metal ion binding;GO:0030957,Tat protein binding;GO:0031625,ubiquitin protein ligase binding;GO:0051082,unfold…	GO:0030521,androgen receptor signaling pathway;GO:0042769,DNA damage response, detection of DNA damage;GO:0030317,flagellated sperm motility;GO:0043066,negative regulation of apoptotic process;GO:1903748,negative regulation of establishment of protein localization to mitochondrion;GO:0043508,negative regulation of JUN kinase activity;GO:1905259,negative regulation of nitrosative stress-induced in…	hsa:3301,path:hsa04141,Protein processing in endoplasmic reticulum
RASA1_HUMAN	P20936	RASA1	Ras GTPase-activating protein 1	0.041614669	0.167869237	0.234546947	0.154174592	0.104741953	0.1943607695	0.104741953	0.1943607695	0.53890480712467	0.260944	0	1.85561529008343	0.261257	0	GO:0005737,cytoplasm;GO:0005829,cytosol;GO:0005886,plasma membrane;GO:0001726,ruffle	GO:0005096,GTPase activator activity;GO:0051020,GTPase binding;GO:0001784,phosphotyrosine residue binding;GO:0019870,potassium channel inhibitor activity;GO:0005102,signaling receptor binding	GO:0048514,blood vessel morphogenesis;GO:0048013,ephrin receptor signaling pathway;GO:0035556,intracellular signal transduction;GO:0000165,MAPK cascade;GO:0000281,mitotic cytokinesis;GO:0043066,negative regulation of apoptotic process;GO:0007162,negative regulation of cell adhesion;GO:0001953,negative regulation of cell-matrix adhesion;GO:0043524,negative regulation of neuron apoptotic process;GO…	hsa:5921,path:hsa04014,Ras signaling pathway;hsa:5921,path:hsa04010,MAPK signaling pathway;hsa:5921,path:hsa04360,Axon guidance
BROX_HUMAN	Q5VW32	BROX	BRO1 domain-containing protein BROX	0.503248846	0.487798475	0.50887796	0.508050442	0.4955236605	0.508464201	0.4955236605	0.508464201	0.974549751045305	0.441913	0	1.02611487912997	0.441735	0	GO:0070062,extracellular exosome;GO:0016020,membrane
MUTA_HUMAN	P22033	MMUT	Methylmalonyl-CoA mutase, mitochondrial	0.671158459	0.47462252	1.07170786	0.540718824	0.5728904895	0.806213342	0.5728904895	0.806213342	0.710594156230176	0.413796	0	1.40727304218933	0.413982	0	GO:0005737,cytoplasm;GO:0005759,mitochondrial matrix;GO:0005739,mitochondrion	GO:0031419,cobalamin binding;GO:0003924,GTPase activity;GO:0042802,identical protein binding;GO:0046872,metal ion binding;GO:0004494,methylmalonyl-CoA mutase activity;GO:0072341,modified amino acid binding;GO:0042803,protein homodimerization activity	GO:0009235,cobalamin metabolic process;GO:0050667,homocysteine metabolic process;GO:0043547,positive regulation of GTPase activity;GO:0009791,post-embryonic development;GO:0019626,short-chain fatty acid catabolic process	hsa:4594,path:hsa00630,Glyoxylate and dicarboxylate metabolism;hsa:4594,path:hsa00640,Propanoate metabolism;hsa:4594,path:hsa00280,Valine, leucine and isoleucine degradation
MYH9_HUMAN	P35579	MYH9	Myosin-9	242.2145969	218.0245821	200.9233024	326.0500546	230.1195895	263.4866785	230.1195895	263.4866785	0.873363278971237	0.478578	0	1.14499890718778	0.478481	0	GO:0015629,actin cytoskeleton;GO:0042641,actomyosin;GO:0005826,actomyosin contractile ring;GO:0005912,adherens junction;GO:0005903,brush border;GO:0031252,cell leading edge;GO:0032154,cleavage furrow;GO:0060473,cortical granule;GO:0005737,cytoplasm;GO:0009898,cytoplasmic side of plasma membrane;GO:0005829,cytosol;GO:0070062,extracellular exosome;GO:0005925,focal adhesion;GO:0001772,immunological …	GO:0003779,actin binding;GO:0051015,actin filament binding;GO:0030898,actin-dependent ATPase activity;GO:0043531,ADP binding;GO:0005524,ATP binding;GO:0016887,ATPase activity;GO:0045296,cadherin binding;GO:0005516,calmodulin binding;GO:0042802,identical protein binding;GO:0005178,integrin binding;GO:0000146,microfilament motor activity;GO:0003774,motor activity;GO:0019904,protein domain specific …	GO:0031532,actin cytoskeleton reorganization;GO:0030048,actin filament-based movement;GO:0031032,actomyosin structure organization;GO:0001525,angiogenesis;GO:0043534,blood vessel endothelial cell migration;GO:0060471,cortical granule exocytosis;GO:0032506,cytokinetic process;GO:0051295,establishment of meiotic spindle localization;GO:0001768,establishment of T cell polarity;GO:0001701,in utero em…	hsa:4627,path:hsa04530,Tight junction;hsa:4627,path:hsa04810,Regulation of actin cytoskeleton;hsa:4627,path:hsa05130,Pathogenic Escherichia coli infection;hsa:4627,path:hsa05132,Salmonella infection
RRP12_HUMAN	Q5JTH9	RRP12	RRP12-like protein	0.165348661	0.139937287	0.191776047	0.033205365	0.152642974	0.112490706	0.152642974	0.112490706	1.35693853677121	0.335376	0	0.736953054910998	0.334984	0	GO:0005829,cytosol;GO:0016021,integral component of membrane;GO:0043231,intracellular membrane-bounded organelle;GO:0031965,nuclear membrane;GO:0005730,nucleolus;GO:0005886,plasma membrane	GO:0003723,RNA binding	GO:0006364,rRNA processing
MK09_HUMAN	P45984	MAPK9	Mitogen-activated protein kinase 9	0.023855529	0.054425657	0.129962744	0.030649552	0.039140593	0.080306148	0.039140593	0.080306148	0.487392235523487	0.213604	0	2.05173559838503	0.213936	0	GO:0005737,cytoplasm;GO:0005829,cytosol;GO:0005739,mitochondrion;GO:0005654,nucleoplasm;GO:0005634,nucleus	GO:0005524,ATP binding;GO:0004705,JUN kinase activity;GO:0004707,MAP kinase activity;GO:0106310,protein serine kinase activity;GO:0004674,protein serine/threonine kinase activity;GO:0004712,protein serine/threonine/tyrosine kinase activity;GO:0106311,protein threonine kinase activity;GO:0008134,transcription factor binding;GO:0016301,kinase activity;GO:0004672,protein kinase activity	GO:0071276,cellular response to cadmium ion;GO:0034614,cellular response to reactive oxygen species;GO:0038095,Fc-epsilon receptor signaling pathway;GO:0035556,intracellular signal transduction;GO:0007254,JNK cascade;GO:0018105,peptidyl-serine phosphorylation;GO:2001235,positive regulation of apoptotic signaling pathway;GO:0010628,positive regulation of gene expression;GO:0010744,positive regulat…	hsa:5601,path:hsa04141,Protein processing in endoplasmic reticulum;hsa:5601,path:hsa04014,Ras signaling pathway;hsa:5601,path:hsa04010,MAPK signaling pathway;hsa:5601,path:hsa04012,ErbB signaling pathway;hsa:5601,path:hsa04310,Wnt signaling pathway;hsa:5601,path:hsa04668,TNF signaling pathway;hsa:5601,path:hsa04068,FoxO signaling pathway;hsa:5601,path:hsa04071,Sphingolipid signaling pathway;hsa:5…
STAG2_HUMAN	Q8N3U4	STAG2	Cohesin subunit SA-2	0.392562022	0.209796612	0.379897366	0.277862022	0.301179317	0.328879694	0.301179317	0.328879694	0.915773525987287	0.462678	0	1.09197303877278	0.462545	0	GO:0000785,chromatin;GO:0005694,chromosome;GO:0000775,chromosome, centromeric region;GO:0008278,cohesin complex;GO:0005829,cytosol;GO:0016020,membrane;GO:0097431,mitotic spindle pole;GO:0016363,nuclear matrix;GO:0005654,nucleoplasm;GO:0005634,nucleus	GO:0003682,chromatin binding	GO:0051301,cell division;GO:0051321,meiotic cell cycle;GO:0090307,mitotic spindle assembly;GO:0007062,sister chromatid cohesion	hsa:10735,path:hsa04110,Cell cycle
SPCS2_HUMAN	Q15005	SPCS2	Signal peptidase complex subunit 2	5.493574044	6.412763998	1.120921895	0.242456612	5.953169021	0.6816892535	5.953169021	0.6816892535	8.73296592316018	0.023053	1	0.11450863415692	0.022804	-1	GO:0005789,endoplasmic reticulum membrane;GO:0016021,integral component of membrane;GO:0005787,signal peptidase complex	GO:0008233,peptidase activity	GO:0045047,protein targeting to ER;GO:0006465,signal peptide processing	hsa:9789,path:hsa03060,Protein export
TCPB_HUMAN	P78371	CCT2	T-complex protein 1 subunit beta	11.16351405	5.358790694	13.70735859	19.50317472	8.261152372	16.605266655	8.261152372	16.605266655	0.497501939814528	0.222850	0	2.0100424138503	0.223180	0	GO:0035578,azurophil granule lumen;GO:0044297,cell body;GO:0005832,chaperonin-containing T-complex;GO:0005829,cytosol;GO:0070062,extracellular exosome;GO:0005576,extracellular region;GO:0005874,microtubule;GO:0002199,zona pellucida receptor complex	GO:0005524,ATP binding;GO:0016887,ATPase activity;GO:0044183,protein folding chaperone;GO:0031625,ubiquitin protein ligase binding;GO:0051082,unfolded protein binding	GO:0007339,binding of sperm to zona pellucida;GO:0051086,chaperone mediated protein folding independent of cofactor;GO:0051131,chaperone-mediated protein complex assembly;GO:0043312,neutrophil degranulation;GO:1904851,positive regulation of establishment of protein localization to telomere;GO:1904871,positive regulation of protein localization to Cajal body;GO:0051973,positive regulation of telom…
RAB2B_HUMAN	Q8WUD1	RAB2B	Ras-related protein Rab-2B	0.050804724	0.160098911	0.011990992	2.55E-05	0.1054518175	0.006008246	0.1054518175	0.006008246	17.5511817425585	0.004901	1	0.0569762204430474	0.004818	-1	GO:0005789,endoplasmic reticulum membrane;GO:0070062,extracellular exosome;GO:0005794,Golgi apparatus;GO:0000139,Golgi membrane;GO:0005886,plasma membrane;GO:0098793,presynapse	GO:0005525,GTP binding;GO:0003924,GTPase activity	GO:0045921,positive regulation of exocytosis;GO:0015031,protein transport;GO:0016192,vesicle-mediated transport
CALM3_HUMAN	P0DP25	CALM3	Calmodulin-3	1.533256215	3.746337085	0.033707616	0.003510845	2.63979665	0.0186092305	2.63979665	0.0186092305	141.854154044682	0.000007	1	0.00704949394492186	0.000007	-1	GO:0034704,calcium channel complex;GO:1902494,catalytic complex;GO:0005813,centrosome;GO:0005737,cytoplasm;GO:0030426,growth cone;GO:0031966,mitochondrial membrane;GO:0043209,myelin sheath;GO:0005634,nucleus;GO:0005886,plasma membrane;GO:0032991,protein-containing complex;GO:0030017,sarcomere;GO:0005876,spindle microtubule;GO:0000922,spindle pole;GO:0030672,synaptic vesicle membrane;GO:0031982,ve…	GO:0010856,adenylate cyclase activator activity;GO:0008179,adenylate cyclase binding;GO:0005509,calcium ion binding;GO:0048306,calcium-dependent protein binding;GO:0097718,disordered domain specific binding;GO:0030234,enzyme regulator activity;GO:0044325,ion channel binding;GO:0031997,N-terminal myristoylation domain binding;GO:0050998,nitric-oxide synthase binding;GO:0030235,nitric-oxide synthas…	GO:0007190,activation of adenylate cyclase activity;GO:0005513,detection of calcium ion;GO:0090151,establishment of protein localization to mitochondrial membrane;GO:0007186,G protein-coupled receptor signaling pathway;GO:0000086,G2/M transition of mitotic cell cycle;GO:1901842,negative regulation of high voltage-gated calcium channel activity;GO:0010801,negative regulation of peptidyl-threonine …	hsa:801,path:hsa04014,Ras signaling pathway;hsa:801,path:hsa04015,Rap1 signaling pathway;hsa:801,path:hsa04371,Apelin signaling pathway;hsa:801,path:hsa04020,Calcium signaling pathway;hsa:801,path:hsa04070,Phosphatidylinositol signaling system;hsa:801,path:hsa04024,cAMP signaling pathway;hsa:801,path:hsa04022,cGMP-PKG signaling pathway;hsa:801,path:hsa04114,Oocyte meiosis;hsa:801,path:hsa04218,Ce…
SHOT1_HUMAN	A0MZ66	SHTN1	Shootin-1	0.286279509	0.233987376	0.432091058	0.16573621	0.2601334425	0.298913634	0.2601334425	0.298913634	0.870262888376647	0.479773	0	1.14907806980642	0.479677	0	GO:0030424,axon;GO:0044295,axonal growth cone;GO:0031252,cell leading edge;GO:0005737,cytoplasm;GO:0030175,filopodium;GO:0030426,growth cone;GO:0030027,lamellipodium;GO:0005874,microtubule;GO:0005875,microtubule associated complex;GO:0015630,microtubule cytoskeleton;GO:0043204,perikaryon;GO:0048471,perinuclear region of cytoplasm	GO:0051015,actin filament binding;GO:0045296,cadherin binding;GO:0042802,identical protein binding;GO:0019894,kinesin binding	GO:0061573,actin filament bundle retrograde transport;GO:0007409,axonogenesis;GO:0032488,Cdc42 protein signal transduction;GO:0060327,cytoplasmic actin-based contraction involved in cell motility;GO:0061163,endoplasmic reticulum polarization;GO:0038007,netrin-activated signaling pathway;GO:0048812,neuron projection morphogenesis;GO:0045773,positive regulation of axon extension;GO:2001224,positive…
CRTAP_HUMAN	O75718	CRTAP	Cartilage-associated protein	0.852277378	1.158832396	0.765183532	0.198941648	1.005554887	0.48206259	1.005554887	0.48206259	2.08594258890739	0.215483	0	0.479399579507986	0.214932	0	GO:0005783,endoplasmic reticulum;GO:0005788,endoplasmic reticulum lumen;GO:0005615,extracellular space;GO:0032991,protein-containing complex		GO:0061077,chaperone-mediated protein folding;GO:0030199,collagen fibril organization;GO:1901874,negative regulation of post-translational protein modification;GO:0018400,peptidyl-proline hydroxylation to 3-hydroxy-L-proline;GO:0050821,protein stabilization;GO:0007283,spermatogenesis
HARS1_HUMAN	P12081	HARS1	Histidine--tRNA ligase, cytoplasmic	4.058229647	3.261811948	4.067399643	4.515519853	3.6600207975	4.291459748	3.6600207975	4.291459748	0.852861499914038	0.486558	0	1.17252332307273	0.486478	0	GO:0005737,cytoplasm;GO:0005829,cytosol;GO:0005739,mitochondrion	GO:0005524,ATP binding;GO:0004821,histidine-tRNA ligase activity;GO:0042802,identical protein binding;GO:0042803,protein homodimerization activity;GO:0004812,aminoacyl-tRNA ligase activity	GO:0006427,histidyl-tRNA aminoacylation;GO:0032543,mitochondrial translation;GO:0006412,translation;GO:0006418,tRNA aminoacylation for protein translation	hsa:3035,path:hsa00970,Aminoacyl-tRNA biosynthesis
TWF2_HUMAN	Q6IBS0	TWF2	Twinfilin-2	0.964296806	0.921706622	1.879428823	1.109567819	0.943001714	1.494498321	0.943001714	1.494498321	0.630982116707242	0.344807	0	1.58483096988305	0.345060	0	GO:0005884,actin filament;GO:0005737,cytoplasm;GO:0070062,extracellular exosome;GO:0030175,filopodium;GO:0030426,growth cone;GO:0030027,lamellipodium;GO:0030016,myofibril;GO:0048471,perinuclear region of cytoplasm;GO:0032420,stereocilium;GO:0005856,cytoskeleton	GO:0051015,actin filament binding;GO:0003785,actin monomer binding;GO:0005524,ATP binding;GO:0045296,cadherin binding;GO:0005546,phosphatidylinositol-4,5-bisphosphate binding;GO:0005080,protein kinase C binding;GO:0003723,RNA binding;GO:0003779,actin binding	GO:0030042,actin filament depolymerization;GO:0051016,barbed-end actin filament capping;GO:0030030,cell projection organization;GO:0071363,cellular response to growth factor stimulus;GO:0071300,cellular response to retinoic acid;GO:0030837,negative regulation of actin filament polymerization;GO:0045773,positive regulation of axon extension;GO:0010592,positive regulation of lamellipodium assembly;…
ABHEB_HUMAN	Q96IU4	ABHD14B	Protein ABHD14B	0.979676857	6.51539009	0.178001748	0.115058631	3.7475334735	0.1465301895	3.7475334735	0.1465301895	25.5751629496118	0.001865	1	0.0391004351358464	0.001826	-1	GO:0005737,cytoplasm;GO:0005829,cytosol;GO:0070062,extracellular exosome;GO:0005730,nucleolus;GO:0005654,nucleoplasm;GO:0005634,nucleus	GO:0016787,hydrolase activity	GO:0050427,3'-phosphoadenosine 5'-phosphosulfate metabolic process;GO:0045944,positive regulation of transcription by RNA polymerase II
NPS3A_HUMAN	Q9UFN0	NIPSNAP3A	Protein NipSnap homolog 3A	3.13988415	1.471823119	1.3227109	2.364140545	2.3058536345	1.8434257225	2.3058536345	1.8434257225	1.25085247881475	0.360732	0	0.799454785385685	0.360387	0	GO:0005829,cytosol;GO:0005739,mitochondrion;GO:0005634,nucleus
RL24_HUMAN	P83731	RPL24	60S ribosomal protein L24	0.386286885	0.318273091	0.169889488	0.082654744	0.352279988	0.126272116	0.352279988	0.126272116	2.78984782356859	0.150892	0	0.358442489784574	0.150324	0	GO:0005737,cytoplasm;GO:0005829,cytosol;GO:0022625,cytosolic large ribosomal subunit;GO:0022626,cytosolic ribosome;GO:0005783,endoplasmic reticulum;GO:0070062,extracellular exosome;GO:0016020,membrane;GO:0042788,polysomal ribosome;GO:0045202,synapse;GO:0005840,ribosome	GO:0045296,cadherin binding;GO:0003723,RNA binding;GO:0003735,structural constituent of ribosome	GO:1902626,assembly of large subunit precursor of preribosome;GO:0002181,cytoplasmic translation;GO:0010458,exit from mitosis;GO:0000184,nuclear-transcribed mRNA catabolic process, nonsense-mediated decay;GO:0021554,optic nerve development;GO:0060041,retina development in camera-type eye;GO:0031290,retinal ganglion cell axon guidance;GO:0000027,ribosomal large subunit assembly;GO:0006364,rRNA pro…	hsa:6152,path:hsa03010,Ribosome
STK39_HUMAN	Q9UEW8	STK39	STE20/SPS1-related proline-alanine-rich protein kinase	0.093742669	0.055996469	0.051176028	0.037557228	0.074869569	0.044366628	0.074869569	0.044366628	1.68751993052075	0.271300	0	0.592585593754386	0.270808	0	GO:0016324,apical plasma membrane;GO:0016323,basolateral plasma membrane;GO:0005856,cytoskeleton;GO:0005829,cytosol;GO:0019898,extrinsic component of membrane;GO:0043231,intracellular membrane-bounded organelle;GO:0005654,nucleoplasm	GO:0005524,ATP binding;GO:0016301,kinase activity;GO:0019901,protein kinase binding;GO:0106310,protein serine kinase activity;GO:0004674,protein serine/threonine kinase activity;GO:0106311,protein threonine kinase activity	GO:0000187,activation of MAPK activity;GO:0071476,cellular hypotonic response;GO:1990869,cellular response to chemokine;GO:0038146,chemokine (C-X-C motif) ligand 12 signaling pathway;GO:0035556,intracellular signal transduction;GO:0050801,ion homeostasis;GO:0036438,maintenance of lens transparency;GO:1905408,negative regulation of creatine transmembrane transporter activity;GO:0090188,negative re…
LRBA_HUMAN	P50851	LRBA	Lipopolysaccharide-responsive and beige-like anchor protein	1.705086906	1.245024733	1.888526323	1.499499298	1.4750558195	1.6940128105	1.4750558195	1.6940128105	0.87074655537264	0.479586	0	1.14843980011158	0.479490	0	GO:0005829,cytosol;GO:0005783,endoplasmic reticulum;GO:0005794,Golgi apparatus;GO:0016021,integral component of membrane;GO:0005764,lysosome;GO:0016020,membrane;GO:0005886,plasma membrane	GO:0019901,protein kinase binding	GO:0008104,protein localization
EMIL1_HUMAN	Q9Y6C2	EMILIN1	EMILIN-1	12.85958198	10.25701394	8.472091233	38.94304067	11.55829796	23.7075659515	11.55829796	23.7075659515	0.487536256722664	0.213736	0	2.05112950311068	0.214068	0	GO:0005581,collagen trimer;GO:0062023,collagen-containing extracellular matrix;GO:1990971,EMILIN complex;GO:0070062,extracellular exosome;GO:0005576,extracellular region;GO:0005615,extracellular space;GO:0034668,integrin alpha4-beta1 complex	GO:0030023,extracellular matrix constituent conferring elasticity;GO:0042802,identical protein binding;GO:0098640,integrin binding involved in cell-matrix adhesion	GO:0003180,aortic valve morphogenesis;GO:0007155,cell adhesion;GO:0016477,cell migration;GO:0007160,cell-matrix adhesion;GO:0048251,elastic fiber assembly;GO:0016525,negative regulation of angiogenesis;GO:0050866,negative regulation of cell activation;GO:0032966,negative regulation of collagen biosynthetic process;GO:1904027,negative regulation of collagen fibril organization;GO:0070373,negative …
ABCD1_HUMAN	P33897	ABCD1	ATP-binding cassette sub-family D member 1	0.153928474	0.172859801	0.18352082	0.12877839	0.1633941375	0.156149605	0.1633941375	0.156149605	1.0463948179696	0.418367	0	0.95566222502934	0.418138	0	GO:0005737,cytoplasm;GO:0005829,cytosol;GO:0005789,endoplasmic reticulum membrane;GO:0005779,integral component of peroxisomal membrane;GO:0005765,lysosomal membrane;GO:0016020,membrane;GO:0031966,mitochondrial membrane;GO:0048471,perinuclear region of cytoplasm;GO:0005778,peroxisomal membrane;GO:0005777,peroxisome;GO:0016021,integral component of membrane	GO:0015607,ABC-type fatty-acyl-CoA transporter activity;GO:0043531,ADP binding;GO:0005524,ATP binding;GO:0016887,ATPase activity;GO:0042626,ATPase-coupled transmembrane transporter activity;GO:0019899,enzyme binding;GO:0042802,identical protein binding;GO:0005324,long-chain fatty acid transporter activity;GO:0042803,protein homodimerization activity	GO:0036109,alpha-linolenic acid metabolic process;GO:0006635,fatty acid beta-oxidation;GO:0033540,fatty acid beta-oxidation using acyl-CoA oxidase;GO:0030497,fatty acid elongation;GO:0055089,fatty acid homeostasis;GO:0043651,linoleic acid metabolic process;GO:0006869,lipid transport;GO:0042758,long-chain fatty acid catabolic process;GO:0015910,long-chain fatty acid import into peroxisome;GO:00432…	hsa:215,path:hsa02010,ABC transporters;hsa:215,path:hsa04146,Peroxisome
PSMD3_HUMAN	O43242	PSMD3	26S proteasome non-ATPase regulatory subunit 3	4.638328344	4.363011119	6.67231169	18.43851263	4.5006697315	12.55541216	4.5006697315	12.55541216	0.358464515074908	0.103204	0	2.78967640574139	0.103506	0	GO:0005829,cytosol;GO:0070062,extracellular exosome;GO:0005576,extracellular region;GO:1904813,ficolin-1-rich granule lumen;GO:0016020,membrane;GO:0005654,nucleoplasm;GO:0005634,nucleus;GO:0022624,proteasome accessory complex;GO:0000502,proteasome complex;GO:0008541,proteasome regulatory particle, lid subcomplex;GO:0034774,secretory granule lumen	GO:0030234,enzyme regulator activity	GO:0031145,anaphase-promoting complex-dependent catabolic process;GO:0002479,antigen processing and presentation of exogenous peptide antigen via MHC class I, TAP-dependent;GO:0038095,Fc-epsilon receptor signaling pathway;GO:0070498,interleukin-1-mediated signaling pathway;GO:0000165,MAPK cascade;GO:0090090,negative regulation of canonical Wnt signaling pathway;GO:0010972,negative regulation of G…	hsa:5709,path:hsa03050,Proteasome;hsa:5709,path:hsa05169,Epstein-Barr virus infection
ODP2_HUMAN	P10515	DLAT	Dihydrolipoyllysine-residue acetyltransferase component of pyruvate dehydrogenase complex, mitochondrial	1.106956521	1.253713045	2.326864078	1.48670847	1.180334783	1.906786274	1.180334783	1.906786274	0.619017872686868	0.334095	0	1.61546224127498	0.334357	0	GO:0043231,intracellular membrane-bounded organelle;GO:0005759,mitochondrial matrix;GO:0005967,mitochondrial pyruvate dehydrogenase complex;GO:0005739,mitochondrion;GO:0045254,pyruvate dehydrogenase complex	GO:0004742,dihydrolipoyllysine-residue acetyltransferase activity;GO:0042802,identical protein binding	GO:0006086,acetyl-CoA biosynthetic process from pyruvate;GO:0006006,glucose metabolic process;GO:0006090,pyruvate metabolic process;GO:0030431,sleep;GO:0006099,tricarboxylic acid cycle	hsa:1737,path:hsa00010,Glycolysis / Gluconeogenesis;hsa:1737,path:hsa00020,Citrate cycle (TCA cycle);hsa:1737,path:hsa00620,Pyruvate metabolism
OXLA_HUMAN	Q96RQ9	IL4I1	L-amino-acid oxidase	1.234887191	2.040333865	0.946286683	1.298912982	1.637610528	1.1225998325	1.637610528	1.1225998325	1.45876605410949	0.313446	0	0.685510878994544	0.313017	0	GO:0001669,acrosomal vesicle;GO:0005576,extracellular region;GO:0001772,immunological synapse;GO:0005764,lysosome;GO:0097225,sperm midpiece	GO:0001716,L-amino-acid oxidase activity;GO:0106329,L-phenylalaine oxidase activity;GO:0016491,oxidoreductase activity;GO:0046592,polyamine oxidase activity	GO:0002250,adaptive immune response;GO:0009063,cellular amino acid catabolic process;GO:0006559,L-phenylalanine catabolic process;GO:0006558,L-phenylalanine metabolic process;GO:0050868,negative regulation of T cell activation;GO:0002841,negative regulation of T cell mediated immune response to tumor cell;GO:0042130,negative regulation of T cell proliferation;GO:0045591,positive regulation of reg…	hsa:259307,path:hsa00250,Alanine, aspartate and glutamate metabolism;hsa:259307,path:hsa00270,Cysteine and methionine metabolism;hsa:259307,path:hsa00280,Valine, leucine and isoleucine degradation;hsa:259307,path:hsa00350,Tyrosine metabolism;hsa:259307,path:hsa00360,Phenylalanine metabolism;hsa:259307,path:hsa00380,Tryptophan metabolism;hsa:259307,path:hsa00400,Phenylalanine, tyrosine and tryptop…
NEXN_HUMAN	Q0ZGT2	NEXN	Nexilin	0.764452996	0.415752082	0.396222987	0.681171999	0.590102539	0.538697493	0.590102539	0.538697493	1.09542469877431	0.403356	0	0.912887943022391	0.403096	0	GO:0015629,actin cytoskeleton;GO:0005912,adherens junction;GO:0030424,axon;GO:0005925,focal adhesion;GO:0005886,plasma membrane;GO:0030018,Z disc	GO:0051015,actin filament binding;GO:0098632,cell-cell adhesion mediator activity;GO:0008307,structural constituent of muscle	GO:0007411,axon guidance;GO:0070593,dendrite self-avoidance;GO:0007156,homophilic cell adhesion via plasma membrane adhesion molecules;GO:0030334,regulation of cell migration;GO:0051493,regulation of cytoskeleton organization;GO:0007155,cell adhesion
DHC24_HUMAN	Q15392	DHCR24	Delta(24)-sterol reductase	0.148089762	0.65508409	0.284538817	0.593515393	0.401586926	0.439027105	0.401586926	0.439027105	0.914720119615394	0.463064	0	1.09323057245145	0.462932	0	GO:0005737,cytoplasm;GO:0005783,endoplasmic reticulum;GO:0005789,endoplasmic reticulum membrane;GO:0000139,Golgi membrane;GO:0016021,integral component of membrane;GO:0016020,membrane;GO:0005634,nucleus;GO:0005856,cytoskeleton;GO:0005829,cytosol	GO:0000246,delta24(24-1) sterol reductase activity;GO:0050614,delta24-sterol reductase activity;GO:0019899,enzyme binding;GO:0071949,FAD binding;GO:0016628,oxidoreductase activity, acting on the CH-CH group of donors, NAD or NADP as acceptor;GO:0042605,peptide antigen binding	GO:0006915,apoptotic process;GO:0007050,cell cycle arrest;GO:0006695,cholesterol biosynthetic process;GO:0033489,cholesterol biosynthetic process via desmosterol;GO:0033490,cholesterol biosynthetic process via lathosterol;GO:0043066,negative regulation of apoptotic process;GO:0043154,negative regulation of cysteine-type endopeptidase activity involved in apoptotic process;GO:1901214,regulation of…	hsa:1718,path:hsa00100,Steroid biosynthesis
VAMP2_HUMAN	P63027	VAMP2	Vesicle-associated membrane protein 2	0.915840087	1.175065133	0.378107531	0.676993642	1.04545261	0.5275505865	1.04545261	0.5275505865	1.98171063923175	0.228337	0	0.50461453867335	0.227797	0	GO:0030669,clathrin-coated endocytic vesicle membrane;GO:0030136,clathrin-coated vesicle;GO:0061202,clathrin-sculpted gamma-aminobutyric acid transport vesicle membrane;GO:0060203,clathrin-sculpted glutamate transport vesicle membrane;GO:0070083,clathrin-sculpted monoamine transport vesicle membrane;GO:0031410,cytoplasmic vesicle;GO:0005829,cytosol;GO:0005887,integral component of plasma membrane…	GO:0048306,calcium-dependent protein binding;GO:0005516,calmodulin binding;GO:0005543,phospholipid binding;GO:0043621,protein self-association;GO:0005484,SNAP receptor activity;GO:0000149,SNARE binding;GO:0019905,syntaxin binding;GO:0017075,syntaxin-1 binding	GO:0017156,calcium-ion regulated exocytosis;GO:0032869,cellular response to insulin stimulus;GO:0043308,eosinophil degranulation;GO:0006887,exocytosis;GO:0043001,Golgi to plasma membrane protein transport;GO:0060291,long-term synaptic potentiation;GO:0061025,membrane fusion;GO:0061024,membrane organization;GO:0007269,neurotransmitter secretion;GO:0006836,neurotransmitter transport;GO:0090316,posi…	hsa:6844,path:hsa04130,SNARE interactions in vesicular transport;hsa:6844,path:hsa04911,Insulin secretion;hsa:6844,path:hsa04970,Salivary secretion;hsa:6844,path:hsa04962,Vasopressin-regulated water reabsorption;hsa:6844,path:hsa04721,Synaptic vesicle cycle
CEPT1_HUMAN	Q9Y6K0	CEPT1	Choline/ethanolaminephosphotransferase 1	0.149643038	0.118967153	0.181743623	0.185408267	0.1343050955	0.183575945	0.1343050955	0.183575945	0.7316050885643	0.431224	0	1.3668576334842	0.431391	0	GO:0005789,endoplasmic reticulum membrane;GO:0005794,Golgi apparatus;GO:0016021,integral component of membrane;GO:0031965,nuclear membrane	GO:0004142,diacylglycerol cholinephosphotransferase activity;GO:0004307,ethanolaminephosphotransferase activity;GO:0046872,metal ion binding;GO:0016780,phosphotransferase activity, for other substituted phosphate groups	GO:0006629,lipid metabolic process;GO:0006656,phosphatidylcholine biosynthetic process;GO:0006646,phosphatidylethanolamine biosynthetic process;GO:0008654,phospholipid biosynthetic process	hsa:10390,path:hsa00564,Glycerophospholipid metabolism;hsa:10390,path:hsa00565,Ether lipid metabolism;hsa:10390,path:hsa00440,Phosphonate and phosphinate metabolism
S10A6_HUMAN	P06703	S100A6	Protein S100-A6	38.3304022	2.733180225	4.544478744	40.94801877	20.5317912125	22.746248757	20.5317912125	22.746248757	0.902645154013867	0.467515	0	1.1078550586055	0.467393	0	GO:0062023,collagen-containing extracellular matrix;GO:0005737,cytoplasm;GO:0005829,cytosol;GO:0070062,extracellular exosome;GO:0005576,extracellular region;GO:0031234,extrinsic component of cytoplasmic side of plasma membrane;GO:0005635,nuclear envelope;GO:0005634,nucleus;GO:0048471,perinuclear region of cytoplasm;GO:0005886,plasma membrane;GO:0001726,ruffle	GO:0005509,calcium ion binding;GO:0048306,calcium-dependent protein binding;GO:0015075,ion transmembrane transporter activity;GO:0042803,protein homodimerization activity;GO:0044548,S100 protein binding;GO:0005523,tropomyosin binding;GO:0008270,zinc ion binding	GO:0007409,axonogenesis;GO:0048146,positive regulation of fibroblast proliferation;GO:0007165,signal transduction
IDHP_HUMAN	P48735	IDH2	Isocitrate dehydrogenase [NADP], mitochondrial	28.72722623	16.57265539	32.76527387	17.24420879	22.64994081	25.00474133	22.64994081	25.00474133	0.905825839630871	0.466336	0	1.10396497455571	0.466211	0	GO:0005829,cytosol;GO:0070062,extracellular exosome;GO:0005759,mitochondrial matrix;GO:0005739,mitochondrion;GO:0005777,peroxisome	GO:0004450,isocitrate dehydrogenase (NADP+) activity;GO:0000287,magnesium ion binding;GO:0051287,NAD binding	GO:0006103,2-oxoglutarate metabolic process;GO:0005975,carbohydrate metabolic process;GO:0006097,glyoxylate cycle;GO:0006102,isocitrate metabolic process;GO:0006741,NADP biosynthetic process;GO:0006739,NADP metabolic process;GO:1903976,negative regulation of glial cell migration;GO:0060253,negative regulation of glial cell proliferation;GO:1904465,negative regulation of matrix metallopeptidase se…	hsa:3418,path:hsa00020,Citrate cycle (TCA cycle);hsa:3418,path:hsa00480,Glutathione metabolism;hsa:3418,path:hsa04146,Peroxisome
TPP2_HUMAN	P29144	TPP2	Tripeptidyl-peptidase 2	2.166435384	2.270105727	3.239934746	3.040075449	2.2182705555	3.1400050975	2.2182705555	3.1400050975	0.706454444060023	0.410321	0	1.41551944135698	0.410511	0	GO:0005737,cytoplasm;GO:0005829,cytosol;GO:0016604,nuclear body;GO:0005654,nucleoplasm	GO:0004177,aminopeptidase activity;GO:0004175,endopeptidase activity;GO:0042802,identical protein binding;GO:0004252,serine-type endopeptidase activity;GO:0008240,tripeptidyl-peptidase activity;GO:0042277,peptide binding	GO:0000209,protein polyubiquitination;GO:0006508,proteolysis
PLOD3_HUMAN	O60568	PLOD3	Multifunctional procollagen lysine hydroxylase and glycosyltransferase LH3	1.08782098	1.442249319	1.062363286	1.259874032	1.2650351495	1.161118659	1.2650351495	1.161118659	1.08949687415195	0.405128	0	0.917854859178361	0.404872	0	GO:0062023,collagen-containing extracellular matrix;GO:0005783,endoplasmic reticulum;GO:0005788,endoplasmic reticulum lumen;GO:0005789,endoplasmic reticulum membrane;GO:0070062,extracellular exosome;GO:0005615,extracellular space;GO:0005794,Golgi apparatus;GO:0005791,rough endoplasmic reticulum;GO:0005802,trans-Golgi network	GO:0005506,iron ion binding;GO:0031418,L-ascorbic acid binding;GO:0050211,procollagen galactosyltransferase activity;GO:0033823,procollagen glucosyltransferase activity;GO:0008475,procollagen-lysine 5-dioxygenase activity	GO:0070831,basement membrane assembly;GO:0032870,cellular response to hormone stimulus;GO:0030199,collagen fibril organization;GO:0032963,collagen metabolic process;GO:0001886,endothelial cell morphogenesis;GO:0048730,epidermis morphogenesis;GO:0046947,hydroxylysine biosynthetic process;GO:0001701,in utero embryonic development;GO:0060425,lung morphogenesis;GO:0021915,neural tube development;GO:0…	hsa:8985,path:hsa00310,Lysine degradation;hsa:8985,path:hsa00514,Other types of O-glycan biosynthesis
RTN3_HUMAN	O95197	RTN3	Reticulon-3	2.439315864	3.40776922	2.306661931	5.384540551	2.923542542	3.845601241	2.923542542	3.845601241	0.76023028878568	0.454379	0	1.31539089503696	0.454521	0	GO:0005783,endoplasmic reticulum;GO:0005789,endoplasmic reticulum membrane;GO:0005615,extracellular space;GO:0005794,Golgi apparatus;GO:0000139,Golgi membrane;GO:0016021,integral component of membrane;GO:0005886,plasma membrane;GO:0045202,synapse		GO:0006915,apoptotic process;GO:0071787,endoplasmic reticulum tubular network formation;GO:0071786,endoplasmic reticulum tubular network organization;GO:1902430,negative regulation of amyloid-beta formation;GO:0016192,vesicle-mediated transport;GO:0016032,viral process	hsa:10313,path:hsa05010,Alzheimer disease
VPS4A_HUMAN	Q9UN37	VPS4A	Vacuolar protein sorting-associated protein 4A	1.031708911	0.497223554	1.132504135	1.071625273	0.7644662325	1.102064704	0.7644662325	1.102064704	0.693667286254002	0.399503	0	1.44161332070348	0.399704	0	GO:0005813,centrosome;GO:0005737,cytoplasm;GO:0005829,cytosol;GO:0005769,early endosome;GO:0005768,endosome;GO:0010008,endosome membrane;GO:0070062,extracellular exosome;GO:0090543,Flemming body;GO:0005770,late endosome;GO:0031902,late endosome membrane;GO:0005764,lysosome;GO:0030496,midbody;GO:0005634,nucleus;GO:0048471,perinuclear region of cytoplasm;GO:0005886,plasma membrane;GO:0000922,spindl…	GO:0005524,ATP binding;GO:0016887,ATPase activity;GO:0008022,protein C-terminus binding;GO:0019904,protein domain specific binding;GO:0044877,protein-containing complex binding	GO:0009838,abscission;GO:0000916,actomyosin contractile ring contraction;GO:0051301,cell division;GO:0061640,cytoskeleton-dependent cytokinesis;GO:0016197,endosomal transport;GO:0034058,endosomal vesicle fusion;GO:1904896,ESCRT complex disassembly;GO:1904903,ESCRT III complex disassembly;GO:0032367,intracellular cholesterol transport;GO:0061738,late endosomal microautophagy;GO:0016236,macroautoph…	hsa:27183,path:hsa04144,Endocytosis;hsa:27183,path:hsa04217,Necroptosis
ITB2_HUMAN	P05107	ITGB2	Integrin beta-2	5.676179852	7.619035131	6.764852016	13.16271674	6.6476074915	9.963784378	6.6476074915	9.963784378	0.667176972052696	0.376708	0	1.4988526910983	0.376931	0	GO:0009986,cell surface;GO:0009897,external side of plasma membrane;GO:0070062,extracellular exosome;GO:1903561,extracellular vesicle;GO:0101003,ficolin-1-rich granule membrane;GO:0005925,focal adhesion;GO:0034687,integrin alphaL-beta2 complex;GO:0034688,integrin alphaM-beta2 complex;GO:0034689,integrin alphaX-beta2 complex;GO:0008305,integrin complex;GO:0016020,membrane;GO:0005886,plasma membran…	GO:0001540,amyloid-beta binding;GO:0050839,cell adhesion molecule binding;GO:0001851,complement component C3b binding;GO:0031072,heat shock protein binding;GO:0030369,ICAM-3 receptor activity;GO:0005178,integrin binding;GO:0046872,metal ion binding;GO:0019901,protein kinase binding;GO:0038023,signaling receptor activity	GO:0007568,aging;GO:0097242,amyloid-beta clearance;GO:0006915,apoptotic process;GO:0007155,cell adhesion;GO:0033627,cell adhesion mediated by integrin;GO:0016477,cell migration;GO:0098609,cell-cell adhesion;GO:0098742,cell-cell adhesion via plasma-membrane adhesion molecules;GO:0007267,cell-cell signaling;GO:0007160,cell-matrix adhesion;GO:0045123,cellular extravasation;GO:0071404,cellular respon…	hsa:3689,path:hsa04015,Rap1 signaling pathway;hsa:3689,path:hsa04390,Hippo signaling pathway;hsa:3689,path:hsa04514,Cell adhesion molecules (CAMs);hsa:3689,path:hsa04145,Phagosome;hsa:3689,path:hsa04810,Regulation of actin cytoskeleton;hsa:3689,path:hsa04610,Complement and coagulation cascades;hsa:3689,path:hsa04650,Natural killer cell mediated cytotoxicity;hsa:3689,path:hsa04670,Leukocyte transe…
PDC6I_HUMAN	Q8WUM4	PDCD6IP	Programmed cell death 6-interacting protein	6.43028977	9.773523514	9.78398637	13.93648391	8.101906642	11.86023514	8.101906642	11.86023514	0.683115178271246	0.390483	0	1.46388198038681	0.390693	0	GO:0042641,actomyosin;GO:0005923,bicellular tight junction;GO:0005829,cytosol;GO:0070971,endoplasmic reticulum exit site;GO:0070062,extracellular exosome;GO:1903561,extracellular vesicle;GO:0090543,Flemming body;GO:0005925,focal adhesion;GO:0001772,immunological synapse;GO:0043231,intracellular membrane-bounded organelle;GO:0042470,melanosome;GO:0016020,membrane;GO:0005815,microtubule organizing …	GO:0048306,calcium-dependent protein binding;GO:0042803,protein homodimerization activity;GO:0031871,proteinase activated receptor binding	GO:0000915,actomyosin contractile ring assembly;GO:0006915,apoptotic process;GO:0070830,bicellular tight junction assembly;GO:0045199,maintenance of epithelial cell apical/basal polarity;GO:0061952,midbody abscission;GO:0000281,mitotic cytokinesis;GO:0036258,multivesicular body assembly;GO:1903543,positive regulation of exosomal secretion;GO:1903553,positive regulation of extracellular exosome as…	hsa:10015,path:hsa04144,Endocytosis
ACTN4_HUMAN	O43707	ACTN4	Alpha-actinin-4	69.02255995	68.76295868	83.04143391	131.4333469	68.892759315	107.237390405	68.892759315	107.237390405	0.642432262243747	0.354985	0	1.55658434168206	0.355229	0	GO:0005737,cytoplasm;GO:0005829,cytosol;GO:0070062,extracellular exosome;GO:0005576,extracellular region;GO:0005615,extracellular space;GO:0005925,focal adhesion;GO:0043005,neuron projection;GO:0016604,nuclear body;GO:0005634,nucleus;GO:0048471,perinuclear region of cytoplasm;GO:0031093,platelet alpha granule lumen;GO:0032991,protein-containing complex;GO:0031143,pseudopodium;GO:1990904,ribonucle…	GO:0003779,actin binding;GO:0051015,actin filament binding;GO:0005509,calcium ion binding;GO:0031490,chromatin DNA binding;GO:0005178,integrin binding;GO:0044325,ion channel binding;GO:0035257,nuclear hormone receptor binding;GO:0030374,nuclear receptor coactivator activity;GO:0001882,nucleoside binding;GO:0042803,protein homodimerization activity;GO:0047485,protein N-terminus binding;GO:0042974,…	GO:1900025,negative regulation of substrate adhesion-dependent cell spreading;GO:0035357,peroxisome proliferator activated receptor signaling pathway;GO:0002576,platelet degranulation;GO:0030335,positive regulation of cell migration;GO:0051272,positive regulation of cellular component movement;GO:1901224,positive regulation of NIK/NF-kappaB signaling;GO:0032417,positive regulation of sodium;GO:00…	hsa:81,path:hsa04510,Focal adhesion;hsa:81,path:hsa04520,Adherens junction;hsa:81,path:hsa04530,Tight junction;hsa:81,path:hsa04810,Regulation of actin cytoskeleton;hsa:81,path:hsa04670,Leukocyte transendothelial migration;hsa:81,path:hsa05203,Viral carcinogenesis;hsa:81,path:hsa05322,Systemic lupus erythematosus;hsa:81,path:hsa05131,Shigellosis;hsa:81,path:hsa05146,Amoebiasis
EIF3B_HUMAN	P55884	EIF3B	Eukaryotic translation initiation factor 3 subunit B	3.420134548	2.800614554	4.831926374	4.155351388	3.110374551	4.493638881	3.110374551	4.493638881	0.692172787660193	0.398230	0	1.4447259670239	0.398432	0	GO:0005829,cytosol;GO:0016282,eukaryotic 43S preinitiation complex;GO:0033290,eukaryotic 48S preinitiation complex;GO:0005852,eukaryotic translation initiation factor 3 complex;GO:0071541,eukaryotic translation initiation factor 3 complex, eIF3m;GO:0070062,extracellular exosome;GO:0045202,synapse	GO:0060090,molecular adaptor activity;GO:0003723,RNA binding;GO:0003743,translation initiation factor activity;GO:0031369,translation initiation factor binding	GO:0001732,formation of cytoplasmic translation initiation complex;GO:0075522,IRES-dependent viral translational initiation;GO:0006446,regulation of translational initiation;GO:0006413,translational initiation;GO:0075525,viral translational termination-reinitiation	hsa:8662,path:hsa03013,RNA transport
ACL6A_HUMAN	O96019	ACTL6A	Actin-like protein 6A	1.169721338	1.256926996	1.640234578	1.1037949	1.213324167	1.372014739	1.213324167	1.372014739	0.884337560312463	0.474387	0	1.13078992104177	0.474280	0	GO:0000785,chromatin;GO:0031011,Ino80 complex;GO:0071564,npBAF complex;GO:0035267,NuA4 histone acetyltransferase complex;GO:0005654,nucleoplasm;GO:0005634,nucleus;GO:0005886,plasma membrane;GO:0032991,protein-containing complex;GO:0016514,SWI/SNF complex	GO:0003682,chromatin binding;GO:0003713,transcription coactivator activity	GO:0043044,ATP-dependent chromatin remodeling;GO:0001825,blastocyst formation;GO:0006338,chromatin remodeling;GO:0006310,DNA recombination;GO:0006281,DNA repair;GO:0043968,histone H2A acetylation;GO:0043967,histone H4 acetylation;GO:0007399,nervous system development;GO:0003407,neural retina development;GO:0016579,protein deubiquitination;GO:0040008,regulation of growth;GO:0006357,regulation of t…	hsa:86,path:hsa04714,Thermogenesis;hsa:86,path:hsa05225,Hepatocellular carcinoma
MMAB_HUMAN	Q96EY8	MMAB	Corrinoid adenosyltransferase	0.442794233	1.283674731	0.11769257	2.55E-05	0.863234482	0.058859035	0.863234482	0.058859035	14.6661337889756	0.007520	1	0.0681842954924963	0.007406	-1	GO:0005759,mitochondrial matrix	GO:0005524,ATP binding;GO:0008817,cob(I)yrinic acid a,c-diamide adenosyltransferase activity;GO:0031419,cobalamin binding	GO:0009235,cobalamin metabolic process	hsa:326625,path:hsa00860,Porphyrin and chlorophyll metabolism
TTC1_HUMAN	Q99614	TTC1	Tetratricopeptide repeat protein 1	0.338935027	0.658457385	0.761345092	0.960283665	0.498696206	0.8608143785	0.498696206	0.8608143785	0.579330711075013	0.298092	0	1.72612979233293	0.298382	0	GO:0005829,cytosol;GO:0005778,peroxisomal membrane	GO:0051082,unfolded protein binding	GO:0006457,protein folding
ACADM_HUMAN	P11310	ACADM	Medium-chain specific acyl-CoA dehydrogenase, mitochondrial	1.891864191	1.566829565	4.483666864	1.621701883	1.729346878	3.0526843735	1.729346878	3.0526843735	0.566500386680084	0.286336	0	1.76522386129407	0.286634	0	GO:0030424,axon;GO:0005759,mitochondrial matrix;GO:0031966,mitochondrial membrane;GO:0005739,mitochondrion;GO:0005634,nucleus	GO:0003995,acyl-CoA dehydrogenase activity;GO:0050660,flavin adenine dinucleotide binding;GO:0042802,identical protein binding;GO:0070991,medium-chain-acyl-CoA dehydrogenase activity;GO:0016627,oxidoreductase activity, acting on the CH-CH group of donors	GO:0045329,carnitine biosynthetic process;GO:0019254,carnitine metabolic process, CoA-linked;GO:0006635,fatty acid beta-oxidation;GO:0033539,fatty acid beta-oxidation using acyl-CoA dehydrogenase;GO:0051793,medium-chain fatty acid catabolic process;GO:0051791,medium-chain fatty acid metabolic process;GO:0019222,regulation of metabolic process;GO:0055007,cardiac muscle cell differentiation;GO:0005…	hsa:34,path:hsa00071,Fatty acid degradation;hsa:34,path:hsa00280,Valine, leucine and isoleucine degradation;hsa:34,path:hsa03320,PPAR signaling pathway
LC7L3_HUMAN	O95232	LUC7L3	Luc7-like protein 3	0.294125421	0.229439377	0.501209438	0.120471782	0.261782399	0.31084061	0.261782399	0.31084061	0.842175670032304	0.490796	0	1.18740072360633	0.490725	0	GO:0016607,nuclear speck;GO:0005654,nucleoplasm;GO:0005634,nucleus;GO:0005685,U1 snRNP;GO:0071004,U2-type prespliceosome	GO:0003677,DNA binding;GO:0003729,mRNA binding;GO:0003723,RNA binding	GO:0006376,mRNA splice site selection;GO:0008380,RNA splicing
PRPS1_HUMAN	P60891	PRPS1	Ribose-phosphate pyrophosphokinase 1	4.76551242	2.680869075	5.752139642	6.518957034	3.7231907475	6.135548338	3.7231907475	6.135548338	0.606822820454487	0.323102	0	1.64792747782794	0.323373	0	GO:0005737,cytoplasm;GO:0005829,cytosol;GO:0002189,ribose phosphate diphosphokinase complex;GO:0016021,integral component of membrane	GO:0005524,ATP binding;GO:0042802,identical protein binding;GO:0016301,kinase activity;GO:0000287,magnesium ion binding;GO:0042803,protein homodimerization activity;GO:0004749,ribose phosphate diphosphokinase activity	GO:0006015,5-phosphoribose 1-diphosphate biosynthetic process;GO:0046101,hypoxanthine biosynthetic process;GO:0007399,nervous system development;GO:0009116,nucleoside metabolic process;GO:0006144,purine nucleobase metabolic process;GO:0006164,purine nucleotide biosynthetic process;GO:0006221,pyrimidine nucleotide biosynthetic process;GO:0009156,ribonucleoside monophosphate biosynthetic process;GO…	hsa:5631,path:hsa00030,Pentose phosphate pathway;hsa:5631,path:hsa00230,Purine metabolism
TRFE_HUMAN	P02787	TF	Serotransferrin	50.92667651	49.7505269	74.12775072	341.8745942	50.338601705	208.00117246	50.338601705	208.00117246	0.242011144022183	0.031171	-1	4.13204112579352	0.031338	1	GO:0016324,apical plasma membrane;GO:0045178,basal part of cell;GO:0009925,basal plasma membrane;GO:0072562,blood microparticle;GO:0009986,cell surface;GO:0030669,clathrin-coated endocytic vesicle membrane;GO:0005905,clathrin-coated pit;GO:0031410,cytoplasmic vesicle;GO:0005769,early endosome;GO:0030139,endocytic vesicle;GO:0005788,endoplasmic reticulum lumen;GO:0010008,endosome membrane;GO:00700…	GO:0008199,ferric iron binding;GO:0008198,ferrous iron binding;GO:0034986,iron chaperone activity;GO:1990459,transferrin receptor binding	GO:0007015,actin filament organization;GO:0007257,activation of JUN kinase activity;GO:0019731,antibacterial humoral response;GO:0006879,cellular iron ion homeostasis;GO:0044267,cellular protein metabolic process;GO:0071281,cellular response to iron ion;GO:0070371,ERK1 and ERK2 cascade;GO:0055072,iron ion homeostasis;GO:0006826,iron ion transport;GO:0061024,membrane organization;GO:0030316,osteoc…	hsa:7018,path:hsa04066,HIF-1 signaling pathway;hsa:7018,path:hsa04216,Ferroptosis;hsa:7018,path:hsa04978,Mineral absorption
SBSN_HUMAN	Q6UWP8	SBSN	Suprabasin	0.256442951	0.008618353	0.069234165	0.011247432	0.132530652	0.0402407985	0.132530652	0.0402407985	3.29343991521441	0.120501	0	0.303633898216995	0.119952	0	GO:0070062,extracellular exosome
QSOX2_HUMAN	Q6ZRP7	QSOX2	Sulfhydryl oxidase 2	0.052730445	0.007979582	0.105326146	0.562508984	0.0303550135	0.333917565	0.0303550135	0.333917565	0.0909057105157077	0.000389	-1	11.0004090428094	0.000395	1	GO:0005615,extracellular space;GO:0005794,Golgi apparatus;GO:0030173,integral component of Golgi membrane;GO:0031965,nuclear membrane;GO:0005654,nucleoplasm;GO:0005886,plasma membrane	GO:0016971,flavin-linked sulfhydryl oxidase activity;GO:0003756,protein disulfide isomerase activity	GO:0006457,protein folding
STXB2_HUMAN	Q15833	STXBP2	Syntaxin-binding protein 2	1.754833058	2.356524138	2.247642345	2.947572066	2.055678598	2.5976072055	2.055678598	2.5976072055	0.791373920447804	0.478767	0	1.26362516398587	0.478882	0	GO:0042582,azurophil granule;GO:0044194,cytolytic granule;GO:0005829,cytosol;GO:0070062,extracellular exosome;GO:0005576,extracellular region;GO:0005886,plasma membrane;GO:0098793,presynapse;GO:0030141,secretory granule;GO:0042581,specific granule;GO:0070820,tertiary granule;GO:0016021,integral component of membrane	GO:0019905,syntaxin binding;GO:0017075,syntaxin-1 binding;GO:0030348,syntaxin-3 binding	GO:0006886,intracellular protein transport;GO:0001909,leukocyte mediated cytotoxicity;GO:0007269,neurotransmitter secretion;GO:0043312,neutrophil degranulation;GO:0002576,platelet degranulation;GO:0043304,regulation of mast cell degranulation;GO:0006904,vesicle docking involved in exocytosis;GO:0016192,vesicle-mediated transport;GO:0015031,protein transport
TB182_HUMAN	Q9C0C2	TNKS1BP1	182 kDa tankyrase-1-binding protein	0.832036852	0.832427687	0.80462464	0.437449671	0.8322322695	0.6210371555	0.8322322695	0.6210371555	1.34006840352405	0.339228	0	0.746230563581866	0.338843	0	GO:0015629,actin cytoskeleton;GO:0005912,adherens junction;GO:0030014,CCR4-NOT complex;GO:0005737,cytoplasm;GO:0005829,cytosol;GO:0000792,heterochromatin;GO:0005634,nucleus;GO:0005886,plasma membrane	GO:0071532,ankyrin repeat binding;GO:0045296,cadherin binding;GO:0019899,enzyme binding;GO:0044877,protein-containing complex binding	GO:0071479,cellular response to ionizing radiation;GO:0006977,DNA damage response, signal transduction by p53 class mediator resulting in cell cycle arrest;GO:0006302,double-strand break repair;GO:0000289,nuclear-transcribed mRNA poly(A) tail shortening;GO:0033138,positive regulation of peptidyl-serine phosphorylation;GO:0010800,positive regulation of peptidyl-threonine phosphorylation;GO:0031954…
FILA_HUMAN	P20930	FLG	Filaggrin	0.471056089	0.067693467	0.223185995	0.282200388	0.269374778	0.2526931915	0.269374778	0.2526931915	1.06601517991433	0.412262	0	0.938072945715801	0.412020	0	GO:0062023,collagen-containing extracellular matrix;GO:0001533,cornified envelope;GO:0036464,cytoplasmic ribonucleoprotein granule;GO:0005829,cytosol;GO:0005882,intermediate filament;GO:0036457,keratohyalin granule;GO:0005634,nucleus	GO:0005509,calcium ion binding;GO:0030280,structural constituent of skin epidermis;GO:0005198,structural molecule activity;GO:0046914,transition metal ion binding	GO:0070268,cornification;GO:0061436,establishment of skin barrier;GO:0030216,keratinocyte differentiation;GO:0007275,multicellular organism development;GO:0018149,peptide cross-linking
IKKB_HUMAN	O14920	IKBKB	Inhibitor of nuclear factor kappa-B kinase subunit beta	0.208681706	0.298971041	0.390268791	0.672336982	0.2538263735	0.5313028865	0.2538263735	0.5313028865	0.477743260858418	0.204818	0	2.09317447660733	0.205152	0	GO:0035631,CD40 receptor complex;GO:0005737,cytoplasm;GO:0009898,cytoplasmic side of plasma membrane;GO:0005829,cytosol;GO:0008385,IkappaB kinase complex;GO:0045121,membrane raft;GO:0005634,nucleus	GO:0005524,ATP binding;GO:0042802,identical protein binding;GO:0008384,IkappaB kinase activity;GO:0046982,protein heterodimerization activity;GO:0042803,protein homodimerization activity;GO:0004672,protein kinase activity;GO:0019901,protein kinase binding;GO:0106310,protein serine kinase activity;GO:0004674,protein serine/threonine kinase activity;GO:0106311,protein threonine kinase activity;GO:0…	GO:0002479,antigen processing and presentation of exogenous peptide antigen via MHC class I, TAP-dependent;GO:0071356,cellular response to tumor necrosis factor;GO:0030866,cortical actin cytoskeleton organization;GO:0038095,Fc-epsilon receptor signaling pathway;GO:0007249,I-kappaB kinase/NF-kappaB signaling;GO:0006954,inflammatory response;GO:0045087,innate immune response;GO:0070498,interleukin-…	hsa:3551,path:hsa04014,Ras signaling pathway;hsa:3551,path:hsa04010,MAPK signaling pathway;hsa:3551,path:hsa04064,NF-kappa B signaling pathway;hsa:3551,path:hsa04668,TNF signaling pathway;hsa:3551,path:hsa04068,FoxO signaling pathway;hsa:3551,path:hsa04151,PI3K-Akt signaling pathway;hsa:3551,path:hsa04150,mTOR signaling pathway;hsa:3551,path:hsa04210,Apoptosis;hsa:3551,path:hsa04620,Toll-like rec…
RS14_HUMAN	P62263	RPS14	40S ribosomal protein S14	11.21891972	5.26737857	1.719407261	1.369929782	8.243149145	1.5446685215	8.243149145	1.5446685215	5.33651656019715	0.057135	0	0.187388156434964	0.056718	0	GO:0005829,cytosol;GO:0022626,cytosolic ribosome;GO:0022627,cytosolic small ribosomal subunit;GO:0070062,extracellular exosome;GO:0005925,focal adhesion;GO:0016020,membrane;GO:0005730,nucleolus;GO:0005654,nucleoplasm;GO:0014069,postsynaptic density;GO:0005840,ribosome	GO:0048027,mRNA 5'-UTR binding;GO:0003723,RNA binding;GO:0070181,small ribosomal subunit rRNA binding;GO:0003735,structural constituent of ribosome;GO:0045182,translation regulator activity	GO:0002181,cytoplasmic translation;GO:0030218,erythrocyte differentiation;GO:0030490,maturation of SSU-rRNA;GO:0000462,maturation of SSU-rRNA from tricistronic rRNA transcript (SSU-rRNA, 5.8S rRNA, LSU-rRNA);GO:0000122,negative regulation of transcription by RNA polymerase II;GO:0000184,nuclear-transcribed mRNA catabolic process, nonsense-mediated decay;GO:0000028,ribosomal small subunit assembly…	hsa:6208,path:hsa03010,Ribosome
DDX50_HUMAN	Q9BQ39	DDX50	ATP-dependent RNA helicase DDX50	0.037009077	0.026421421	0.077885631	0.029358119	0.031715249	0.053621875	0.031715249	0.053621875	0.591461022204091	0.309162	0	1.69072848836848	0.309444	0	GO:0016020,membrane;GO:0005730,nucleolus;GO:0005886,plasma membrane	GO:0005524,ATP binding;GO:0003723,RNA binding;GO:0003724,RNA helicase activity
ACTS_HUMAN	P68133	ACTA1	Actin, alpha skeletal muscle	2.55E-05	2.55E-05	2.55E-05	2.55E-05	2.55e-005	2.55e-005	2.55e-005	2.55e-005	1	0.433351	0	1	0.433154	0	GO:0015629,actin cytoskeleton;GO:0005884,actin filament;GO:0072562,blood microparticle;GO:0044297,cell body;GO:0005829,cytosol;GO:0005869,dynactin complex;GO:0070062,extracellular exosome;GO:0005615,extracellular space;GO:0030175,filopodium;GO:0030027,lamellipodium;GO:0030017,sarcomere;GO:0001725,stress fiber;GO:0005865,striated muscle thin filament	GO:0043531,ADP binding;GO:0005524,ATP binding;GO:0017022,myosin binding;GO:0005200,structural constituent of cytoskeleton	GO:0071417,cellular response to organonitrogen compound;GO:0090131,mesenchyme migration;GO:0006936,muscle contraction;GO:0030049,muscle filament sliding;GO:0010628,positive regulation of gene expression;GO:0009991,response to extracellular stimulus;GO:0010226,response to lithium ion;GO:0009612,response to mechanical stimulus;GO:0048545,response to steroid hormone;GO:0043503,skeletal muscle fiber …
U2AF2_HUMAN	P26368	U2AF2	Splicing factor U2AF 65 kDa subunit	0.982216469	0.579600189	1.734652205	0.503606278	0.780908329	1.1191292415	0.780908329	1.1191292415	0.697782079175526	0.402998	0	1.43311218479781	0.403195	0	GO:0000243,commitment complex;GO:0016607,nuclear speck;GO:0005654,nucleoplasm;GO:0005634,nucleus;GO:0005681,spliceosomal complex;GO:0071004,U2-type prespliceosome;GO:0089701,U2AF complex	GO:0070742,C2H2 zinc finger domain binding;GO:0019899,enzyme binding;GO:0008187,poly-pyrimidine tract binding;GO:0030628,pre-mRNA 3'-splice site binding;GO:0003723,RNA binding	GO:0031124,mRNA 3'-end processing;GO:0006406,mRNA export from nucleus;GO:0006397,mRNA processing;GO:0000398,mRNA splicing, via spliceosome;GO:0048025,negative regulation of mRNA splicing, via spliceosome;GO:0031397,negative regulation of protein ubiquitination;GO:0033120,positive regulation of RNA splicing;GO:0006405,RNA export from nucleus;GO:0008380,RNA splicing	hsa:11338,path:hsa03040,Spliceosome
SEPT7_HUMAN	Q16181	SEPTIN7	Septin-7	4.042120396	3.30015245	5.048078374	7.52775799	3.671136423	6.287918182	3.671136423	6.287918182	0.583839725127009	0.302213	0	1.71279883324565	0.302500	0	GO:0005930,axoneme;GO:0032153,cell division site;GO:0032154,cleavage furrow;GO:0000777,condensed chromosome kinetochore;GO:0005829,cytosol;GO:0070062,extracellular exosome;GO:0015630,microtubule cytoskeleton;GO:0030496,midbody;GO:0097730,non-motile cilium;GO:0005634,nucleus;GO:0031105,septin complex;GO:0005940,septin ring;GO:0097227,sperm annulus;GO:0005819,spindle;GO:0001725,stress fiber;GO:0031…	GO:0045296,cadherin binding;GO:0005525,GTP binding;GO:0003924,GTPase activity;GO:0042802,identical protein binding;GO:0060090,molecular adaptor activity;GO:0005198,structural molecule activity	GO:0030154,cell differentiation;GO:0034613,cellular protein localization;GO:0060271,cilium assembly;GO:0061640,cytoskeleton-dependent cytokinesis;GO:1902857,positive regulation of non-motile cilium assembly;GO:0016476,regulation of embryonic cell shape;GO:0007283,spermatogenesis	hsa:989,path:hsa05131,Shigellosis
TCPZ_HUMAN	P40227	CCT6A	T-complex protein 1 subunit zeta	17.55900628	8.1430789	15.55254153	22.78846399	12.85104259	19.17050276	12.85104259	19.17050276	0.670355011075359	0.379469	0	1.49174688557312	0.379689	0	GO:0005832,chaperonin-containing T-complex;GO:0005737,cytoplasm;GO:0005829,cytosol;GO:0070062,extracellular exosome;GO:0005874,microtubule	GO:0005524,ATP binding;GO:0016887,ATPase activity;GO:0044183,protein folding chaperone;GO:0003723,RNA binding;GO:0051082,unfolded protein binding;GO:0071987,WD40-repeat domain binding	GO:1904851,positive regulation of establishment of protein localization to telomere;GO:1904871,positive regulation of protein localization to Cajal body;GO:1904874,positive regulation of telomerase RNA localization to Cajal body;GO:0032212,positive regulation of telomere maintenance via telomerase;GO:0006457,protein folding;GO:0050821,protein stabilization
FINC_HUMAN	P02751	FN1	Fibronectin	162.8068936	135.43975	72.50855871	182.9156681	149.1233218	127.712113405	149.1233218	127.712113405	1.16765213435237	0.382665	0	0.856419451119013	0.382363	0	GO:0016324,apical plasma membrane;GO:0005604,basement membrane;GO:0072562,blood microparticle;GO:0062023,collagen-containing extracellular matrix;GO:0005788,endoplasmic reticulum lumen;GO:0005793,endoplasmic reticulum-Golgi intermediate compartment;GO:0070062,extracellular exosome;GO:0031012,extracellular matrix;GO:0005576,extracellular region;GO:0005615,extracellular space;GO:0005577,fibrinogen …	GO:0051087,chaperone binding;GO:0005518,collagen binding;GO:0097718,disordered domain specific binding;GO:0019899,enzyme binding;GO:0005201,extracellular matrix structural constituent;GO:0008201,heparin binding;GO:0042802,identical protein binding;GO:0005178,integrin binding;GO:0016504,peptidase activator activity;GO:0002020,protease binding;GO:0008022,protein C-terminus binding;GO:0043394,proteo…	GO:0006953,acute-phase response;GO:0001525,angiogenesis;GO:0051702,biological process involved in interaction with symbiont;GO:0072378,blood coagulation, fibrin clot formation;GO:0007161,calcium-independent cell-matrix adhesion;GO:0007155,cell adhesion;GO:0007160,cell-matrix adhesion;GO:0007044,cell-substrate junction assembly;GO:0044267,cellular protein metabolic process;GO:0019221,cytokine-medi…	hsa:2335,path:hsa04151,PI3K-Akt signaling pathway;hsa:2335,path:hsa04512,ECM-receptor interaction;hsa:2335,path:hsa04510,Focal adhesion;hsa:2335,path:hsa04810,Regulation of actin cytoskeleton;hsa:2335,path:hsa05200,Pathways in cancer;hsa:2335,path:hsa05205,Proteoglycans in cancer;hsa:2335,path:hsa05222,Small cell lung cancer;hsa:2335,path:hsa04933,AGE-RAGE signaling pathway in diabetic complicati…
MPC2_HUMAN	O95563	MPC2	Mitochondrial pyruvate carrier 2	0.350297017	0.939656817	0.346858973	0.157094524	0.644976917	0.2519767485	0.644976917	0.2519767485	2.55966838543438	0.168518	0	0.390675606922534	0.167948	0	GO:0031305,integral component of mitochondrial inner membrane;GO:0005739,mitochondrion;GO:0005634,nucleus;GO:0016021,integral component of membrane;GO:0005743,mitochondrial inner membrane	GO:0042802,identical protein binding;GO:0050833,pyruvate transmembrane transporter activity	GO:0061732,mitochondrial acetyl-CoA biosynthetic process from pyruvate;GO:0006850,mitochondrial pyruvate transmembrane transport;GO:0035774,positive regulation of insulin secretion involved in cellular response to glucose stimulus
SFXN1_HUMAN	Q9H9B4	SFXN1	Sideroflexin-1	2.725024583	1.185101059	1.809788983	0.621892735	1.955062821	1.215840859	1.955062821	1.215840859	1.60799236719844	0.284951	0	0.621893499247306	0.284477	0	GO:0031305,integral component of mitochondrial inner membrane;GO:0005739,mitochondrion;GO:0016021,integral component of membrane	GO:0042945,D-serine transmembrane transporter activity;GO:0015194,L-serine transmembrane transporter activity;GO:0022889,serine transmembrane transporter activity;GO:0022857,transmembrane transporter activity;GO:0015075,ion transmembrane transporter activity	GO:0042942,D-serine transport;GO:0015825,L-serine transport;GO:1990542,mitochondrial transmembrane transport;GO:0006730,one-carbon metabolic process;GO:0140300,serine import into mitochondrion;GO:0006865,amino acid transport
RBM39_HUMAN	Q14498	RBM39	RNA-binding protein 39	1.168133259	0.528050301	1.041549208	0.862627367	0.84809178	0.9520882875	0.84809178	0.9520882875	0.890770100981838	0.471955	0	1.12262411917257	0.471843	0	GO:0034451,centriolar satellite;GO:0015630,microtubule cytoskeleton;GO:0016607,nuclear speck;GO:0005654,nucleoplasm;GO:0032991,protein-containing complex;GO:0005634,nucleus	GO:0003723,RNA binding;GO:0050733,RS domain binding;GO:0003676,nucleic acid binding	GO:0006397,mRNA processing;GO:0048024,regulation of mRNA splicing, via spliceosome;GO:0006396,RNA processing;GO:0008380,RNA splicing
UBIP1_HUMAN	Q9NZI7	UBP1	Upstream-binding protein 1	2.55E-05	0.0179526	2.55E-05	0.045354786	0.00898905	0.022690143	0.00898905	0.022690143	0.396165418613713	0.133353	0	2.5241981076977	0.133677	0	GO:0000785,chromatin;GO:0005829,cytosol;GO:0005654,nucleoplasm;GO:0005634,nucleus	GO:0001228,DNA-binding transcription activator activity, RNA polymerase II-specific;GO:0000981,DNA-binding transcription factor activity, RNA polymerase II-specific;GO:0000978,RNA polymerase II cis-regulatory region sequence-specific DNA binding;GO:1990837,sequence-specific double-stranded DNA binding	GO:0001525,angiogenesis;GO:0032897,negative regulation of viral transcription;GO:0045944,positive regulation of transcription by RNA polymerase II;GO:0006357,regulation of transcription by RNA polymerase II
RS25_HUMAN	P62851	RPS25	40S ribosomal protein S25	5.888922609	18.79260163	0.690357923	0.315379092	12.3407621195	0.5028685075	12.3407621195	0.5028685075	24.5407336817568	0.002083	1	0.0407485779752129	0.002041	-1	GO:0005829,cytosol;GO:0022626,cytosolic ribosome;GO:0022627,cytosolic small ribosomal subunit;GO:0070062,extracellular exosome;GO:0005730,nucleolus;GO:0005654,nucleoplasm;GO:0005634,nucleus;GO:0014069,postsynaptic density;GO:0005840,ribosome;GO:0015935,small ribosomal subunit	GO:0003723,RNA binding;GO:0003735,structural constituent of ribosome	GO:0002181,cytoplasmic translation;GO:0000184,nuclear-transcribed mRNA catabolic process, nonsense-mediated decay;GO:0042274,ribosomal small subunit biogenesis;GO:0006364,rRNA processing;GO:0006614,SRP-dependent cotranslational protein targeting to membrane;GO:0006412,translation;GO:0006413,translational initiation;GO:0019083,viral transcription	hsa:6230,path:hsa03010,Ribosome
MRP1_HUMAN	P33527	ABCC1	Multidrug resistance-associated protein 1	0.210032482	0.199792633	0.449743716	1.698949006	0.2049125575	1.074346361	0.2049125575	1.074346361	0.190732304718999	0.012949	-1	5.24295033016705	0.013042	1	GO:0016324,apical plasma membrane;GO:0009925,basal plasma membrane;GO:0016323,basolateral plasma membrane;GO:0070062,extracellular exosome;GO:0005887,integral component of plasma membrane;GO:0016328,lateral plasma membrane;GO:0016020,membrane;GO:0005886,plasma membrane;GO:0016021,integral component of membrane	GO:0015431,ABC-type glutathione S-conjugate transporter activity;GO:0140359,ABC-type transporter activity;GO:0008559,ABC-type xenobiotic transporter activity;GO:0005524,ATP binding;GO:0016887,ATPase activity;GO:0034040,ATPase-coupled lipid transmembrane transporter activity;GO:0042626,ATPase-coupled transmembrane transporter activity;GO:0046943,carboxylic acid transmembrane transporter activity;G…	GO:1905039,carboxylic acid transmembrane transport;GO:0060326,cell chemotaxis;GO:1904646,cellular response to amyloid-beta;GO:0009235,cobalamin metabolic process;GO:0140115,export across plasma membrane;GO:0034775,glutathione transmembrane transport;GO:0042167,heme catabolic process;GO:0006691,leukotriene metabolic process;GO:0071716,leukotriene transport;GO:0045332,phospholipid translocation;GO:…	hsa:4363,path:hsa02010,ABC transporters;hsa:4363,path:hsa04071,Sphingolipid signaling pathway;hsa:4363,path:hsa04977,Vitamin digestion and absorption;hsa:4363,path:hsa05206,MicroRNAs in cancer;hsa:4363,path:hsa01523,Antifolate resistance
CLPX_HUMAN	O76031	CLPX	ATP-dependent Clp protease ATP-binding subunit clpX-like, mitochondrial	0.134525853	0.075941632	0.190512453	0.1136814	0.1052337425	0.1520969265	0.1052337425	0.1520969265	0.691886055304346	0.397986	0	1.4453246923153	0.398188	0	GO:0005829,cytosol;GO:0009368,endopeptidase Clp complex;GO:0009841,mitochondrial endopeptidase Clp complex;GO:0005743,mitochondrial inner membrane;GO:0005759,mitochondrial matrix;GO:0042645,mitochondrial nucleoid;GO:0005739,mitochondrion;GO:0005654,nucleoplasm	GO:0005524,ATP binding;GO:0016887,ATPase activity;GO:0016504,peptidase activator activity;GO:0046983,protein dimerization activity;GO:0051082,unfolded protein binding;GO:0008270,zinc ion binding	GO:0046034,ATP metabolic process;GO:0030163,protein catabolic process;GO:0006457,protein folding;GO:0006508,proteolysis;GO:0051603,proteolysis involved in cellular protein catabolic process
GNA1_HUMAN	Q96EK6	GNPNAT1	Glucosamine 6-phosphate N-acetyltransferase	0.282753132	0.113874902	0.013858301	0.004593119	0.198314017	0.00922571	0.198314017	0.00922571	21.4957999980489	0.002947	1	0.0465207156789124	0.002891	-1	GO:0005829,cytosol;GO:0005783,endoplasmic reticulum;GO:0005793,endoplasmic reticulum-Golgi intermediate compartment;GO:0010008,endosome membrane;GO:0005794,Golgi apparatus;GO:0000139,Golgi membrane	GO:0004343,glucosamine 6-phosphate N-acetyltransferase activity;GO:0042802,identical protein binding;GO:0048029,monosaccharide binding;GO:0008080,N-acetyltransferase activity	GO:0006041,glucosamine metabolic process;GO:0001889,liver development;GO:0006044,N-acetylglucosamine metabolic process;GO:0006048,UDP-N-acetylglucosamine biosynthetic process	hsa:64841,path:hsa00520,Amino sugar and nucleotide sugar metabolism
EMC1_HUMAN	Q8N766	EMC1	ER membrane protein complex subunit 1	1.360821288	1.171489556	1.619086186	1.220344148	1.266155422	1.419715167	1.266155422	1.419715167	0.891837638584585	0.471554	0	1.12128032809546	0.471440	0	GO:0072546,EMC complex;GO:0005789,endoplasmic reticulum membrane;GO:0030176,integral component of endoplasmic reticulum membrane;GO:0016021,integral component of membrane;GO:0032991,protein-containing complex		GO:0045050,protein insertion into ER membrane by stop-transfer membrane-anchor sequence;GO:0071816,tail-anchored membrane protein insertion into ER membrane
PFKAM_HUMAN	P08237	PFKM	ATP-dependent 6-phosphofructokinase, muscle type	1.572899823	1.437196322	2.439790989	3.784389521	1.5050480725	3.112090255	1.5050480725	3.112090255	0.483613246782266	0.210158	0	2.06776800812122	0.210491	0	GO:0005945,6-phosphofructokinase complex;GO:0016324,apical plasma membrane;GO:0005829,cytosol;GO:0016020,membrane;GO:0005634,nucleus;GO:0097228,sperm principal piece;GO:0005737,cytoplasm	GO:0003872,6-phosphofructokinase activity;GO:0016208,AMP binding;GO:0005524,ATP binding;GO:0070061,fructose binding;GO:0070095,fructose-6-phosphate binding;GO:0042802,identical protein binding;GO:0019900,kinase binding;GO:0046872,metal ion binding;GO:0048029,monosaccharide binding;GO:0008022,protein C-terminus binding	GO:0061621,canonical glycolysis;GO:0030388,fructose 1,6-bisphosphate metabolic process;GO:0006002,fructose 6-phosphate metabolic process;GO:0006096,glycolytic process;GO:0061615,glycolytic process through fructose-6-phosphate;GO:0046716,muscle cell cellular homeostasis;GO:0045944,positive regulation of transcription by RNA polymerase II;GO:0042593,glucose homeostasis;GO:0005980,glycogen catabolic…	hsa:5213,path:hsa00010,Glycolysis / Gluconeogenesis;hsa:5213,path:hsa00030,Pentose phosphate pathway;hsa:5213,path:hsa00051,Fructose and mannose metabolism;hsa:5213,path:hsa00052,Galactose metabolism;hsa:5213,path:hsa03018,RNA degradation;hsa:5213,path:hsa04066,HIF-1 signaling pathway;hsa:5213,path:hsa04152,AMPK signaling pathway;hsa:5213,path:hsa04922,Glucagon signaling pathway;hsa:5213,path:hsa…
NDUAD_HUMAN	Q9P0J0	NDUFA13	NADH dehydrogenase [ubiquinone] 1 alpha subcomplex subunit 13	1.708197567	2.855231884	0.237443063	0.082206186	2.2817147255	0.1598246245	2.2817147255	0.1598246245	14.2763653137818	0.008005	1	0.0700458399614251	0.007885	-1	GO:0005737,cytoplasm;GO:0016021,integral component of membrane;GO:0005743,mitochondrial inner membrane;GO:0031966,mitochondrial membrane;GO:0005746,mitochondrial respirasome;GO:0005747,mitochondrial respiratory chain complex I;GO:0005739,mitochondrion;GO:0005654,nucleoplasm;GO:0005634,nucleus;GO:0070469,respirasome	GO:0005524,ATP binding;GO:0008137,NADH dehydrogenase (ubiquinone) activity;GO:0003954,NADH dehydrogenase activity	GO:0097190,apoptotic signaling pathway;GO:0035458,cellular response to interferon-beta;GO:0071300,cellular response to retinoic acid;GO:0006120,mitochondrial electron transport, NADH to ubiquinone;GO:0032981,mitochondrial respiratory chain complex I assembly;GO:0030308,negative regulation of cell growth;GO:2001243,negative regulation of intrinsic apoptotic signaling pathway;GO:0045892,negative re…	hsa:51079,path:hsa00190,Oxidative phosphorylation;hsa:51079,path:hsa04723,Retrograde endocannabinoid signaling;hsa:51079,path:hsa04714,Thermogenesis;hsa:51079,path:hsa05010,Alzheimer disease;hsa:51079,path:hsa05012,Parkinson disease;hsa:51079,path:hsa05016,Huntington disease;hsa:51079,path:hsa04932,Non-alcoholic fatty liver disease (NAFLD)
UBA1_HUMAN	P22314	UBA1	Ubiquitin-like modifier-activating enzyme 1	18.82952542	23.75848277	26.55831818	23.3605459	21.294004095	24.95943204	21.294004095	24.95943204	0.853144577203288	0.486447	0	1.17213427444868	0.486366	0	GO:0005737,cytoplasm;GO:0005829,cytosol;GO:0070062,extracellular exosome;GO:0005739,mitochondrion;GO:0005654,nucleoplasm;GO:0005634,nucleus	GO:0005524,ATP binding;GO:0003723,RNA binding;GO:0004839,ubiquitin activating enzyme activity;GO:0008641,ubiquitin-like modifier activating enzyme activity	GO:0006974,cellular response to DNA damage stimulus;GO:0032446,protein modification by small protein conjugation;GO:0016567,protein ubiquitination;GO:0006511,ubiquitin-dependent protein catabolic process	hsa:7317,path:hsa04120,Ubiquitin mediated proteolysis;hsa:7317,path:hsa05012,Parkinson disease
NDUS5_HUMAN	O43920	NDUFS5	NADH dehydrogenase [ubiquinone] iron-sulfur protein 5	1.49554191	0.259575752	0.794784015	0.515927748	0.877558831	0.6553558815	0.877558831	0.6553558815	1.33905692429496	0.339461	0	0.746794241422203	0.339076	0	GO:0005743,mitochondrial inner membrane;GO:0005758,mitochondrial intermembrane space;GO:0005747,mitochondrial respiratory chain complex I;GO:0005739,mitochondrion	GO:0008137,NADH dehydrogenase (ubiquinone) activity	GO:0006120,mitochondrial electron transport, NADH to ubiquinone;GO:0032981,mitochondrial respiratory chain complex I assembly	hsa:4725,path:hsa00190,Oxidative phosphorylation;hsa:4725,path:hsa04723,Retrograde endocannabinoid signaling;hsa:4725,path:hsa04714,Thermogenesis;hsa:4725,path:hsa05010,Alzheimer disease;hsa:4725,path:hsa05012,Parkinson disease;hsa:4725,path:hsa05016,Huntington disease;hsa:4725,path:hsa04932,Non-alcoholic fatty liver disease (NAFLD)
DPP4_HUMAN	P27487	DPP4	Dipeptidyl peptidase 4	0.081759635	2.344929719	0.674199529	0.619333359	1.213344677	0.646766444	1.213344677	0.646766444	1.87601674183332	0.242546	0	0.533044283508239	0.242019	0	GO:0016324,apical plasma membrane;GO:0009986,cell surface;GO:0030139,endocytic vesicle;GO:0070062,extracellular exosome;GO:0005576,extracellular region;GO:0005925,focal adhesion;GO:0016021,integral component of membrane;GO:0046581,intercellular canaliculus;GO:0030027,lamellipodium;GO:0031258,lamellipodium membrane;GO:0005765,lysosomal membrane;GO:0016020,membrane;GO:0045121,membrane raft;GO:00058…	GO:0004177,aminopeptidase activity;GO:0045499,chemorepellent activity;GO:0008239,dipeptidyl-peptidase activity;GO:0042802,identical protein binding;GO:0002020,protease binding;GO:0042803,protein homodimerization activity;GO:0004252,serine-type endopeptidase activity;GO:0008236,serine-type peptidase activity;GO:0005102,signaling receptor binding;GO:0001618,virus receptor activity	GO:0001662,behavioral fear response;GO:0007155,cell adhesion;GO:0043542,endothelial cell migration;GO:0035641,locomotory exploration behavior;GO:0010716,negative regulation of extracellular matrix disassembly;GO:0090024,negative regulation of neutrophil chemotaxis;GO:0008284,positive regulation of cell population proliferation;GO:0006508,proteolysis;GO:0036343,psychomotor behavior;GO:0033632,regu…	hsa:1803,path:hsa04974,Protein digestion and absorption
H13_HUMAN	P16402	H1-3	Histone H1.3	4.915914369	14.97143216	3.370262301	2.094276751	9.9436732645	2.732269526	9.9436732645	2.732269526	3.63934566845511	0.104438	0	0.274774668608079	0.103908	0	GO:0015629,actin cytoskeleton;GO:0000785,chromatin;GO:0000791,euchromatin;GO:0005794,Golgi apparatus;GO:0016604,nuclear body;GO:0005654,nucleoplasm;GO:0000786,nucleosome;GO:0005634,nucleus;GO:0017053,transcription repressor complex;GO:0000792,heterochromatin;GO:0005737,cytoplasm;GO:0070062,extracellular exosome;GO:0001673,male germ cell nucleus;GO:0005730,nucleolus	GO:0031490,chromatin DNA binding;GO:0003690,double-stranded DNA binding;GO:0003680,minor groove of adenine-thymine-rich DNA binding;GO:0031492,nucleosomal DNA binding;GO:0003723,RNA binding;GO:0005524,ATP binding;GO:0003677,DNA binding;GO:0043531,ADP binding;GO:0016208,AMP binding;GO:0005509,calcium ion binding;GO:0032564,dATP binding;GO:0005525,GTP binding;GO:0042826,histone deacetylase binding;…	GO:0006309,apoptotic DNA fragmentation;GO:0006342,chromatin silencing;GO:0030261,chromosome condensation;GO:0031936,negative regulation of chromatin silencing;GO:0045910,negative regulation of DNA recombination;GO:0000122,negative regulation of transcription by RNA polymerase II;GO:0006334,nucleosome assembly;GO:0016584,nucleosome positioning;GO:2000679,positive regulation of transcription regula…
THMS2_HUMAN	Q5TEJ8	THEMIS2	Protein THEMIS2	0.32175842	0.264605223	0.50637027	0.165284517	0.2931818215	0.3358273935	0.2931818215	0.3358273935	0.87301342050883	0.478713	0	1.14545776331497	0.478615	0	GO:0005737,cytoplasm;GO:0005634,nucleus		GO:0007155,cell adhesion;GO:0006954,inflammatory response;GO:0050864,regulation of B cell activation;GO:0050852,T cell receptor signaling pathway
MYO6_HUMAN	Q9UM54	MYO6	Unconventional myosin-VI	0.700487319	0.970578167	1.746307482	1.537866753	0.835532743	1.6420871175	0.835532743	1.6420871175	0.508823639194039	0.233241	0	1.965317495044	0.233567	0	GO:0015629,actin cytoskeleton;GO:0005884,actin filament;GO:0005938,cell cortex;GO:0005905,clathrin-coated pit;GO:0030665,clathrin-coated vesicle membrane;GO:0005737,cytoplasm;GO:0031410,cytoplasmic vesicle;GO:0005829,cytosol;GO:0030139,endocytic vesicle;GO:0070062,extracellular exosome;GO:0031941,filamentous actin;GO:0030175,filopodium;GO:0005794,Golgi apparatus;GO:0005765,lysosomal membrane;GO:0…	GO:0003779,actin binding;GO:0051015,actin filament binding;GO:0030898,actin-dependent ATPase activity;GO:0043531,ADP binding;GO:0005524,ATP binding;GO:0005516,calmodulin binding;GO:0042802,identical protein binding;GO:0000146,microfilament motor activity;GO:0060001,minus-end directed microfilament motor activity;GO:0003774,motor activity	GO:0007015,actin filament organization;GO:0030048,actin filament-based movement;GO:0030330,DNA damage response, signal transduction by p53 class mediator;GO:0006897,endocytosis;GO:0042491,inner ear auditory receptor cell differentiation;GO:0042472,inner ear morphogenesis;GO:0006886,intracellular protein transport;GO:0045944,positive regulation of transcription by RNA polymerase II;GO:0051046,regu…	hsa:4646,path:hsa05130,Pathogenic Escherichia coli infection;hsa:4646,path:hsa05132,Salmonella infection
CO7_HUMAN	P10643	C7	Complement component C7	0.141127386	0.438850478	0.55215313	2.781665819	0.289988932	1.6669094745	0.289988932	1.6669094745	0.173968014721966	0.008934	-1	5.74818308755315	0.009005	1	GO:0070062,extracellular exosome;GO:0005576,extracellular region;GO:0005579,membrane attack complex		GO:0006883,cellular sodium ion homeostasis;GO:0006956,complement activation;GO:0006957,complement activation, alternative pathway;GO:0006958,complement activation, classical pathway;GO:0019835,cytolysis;GO:0030449,regulation of complement activation	hsa:730,path:hsa04610,Complement and coagulation cascades;hsa:730,path:hsa05322,Systemic lupus erythematosus;hsa:730,path:hsa05020,Prion diseases
CALX_HUMAN	P27824	CANX	Calnexin	11.08378824	10.22322507	18.11715299	12.71214662	10.653506655	15.414649805	10.653506655	15.414649805	0.691128685359064	0.397340	0	1.44690854421774	0.397543	0	GO:0005783,endoplasmic reticulum;GO:0005788,endoplasmic reticulum lumen;GO:0005789,endoplasmic reticulum membrane;GO:0070062,extracellular exosome;GO:0071556,integral component of lumenal side of endoplasmic reticulum membrane;GO:0042470,melanosome;GO:0016020,membrane;GO:0044233,mitochondria-associated endoplasmic reticulum membrane;GO:0098793,presynapse	GO:0005509,calcium ion binding;GO:0030246,carbohydrate binding;GO:0003723,RNA binding;GO:0051082,unfolded protein binding	GO:0019886,antigen processing and presentation of exogenous peptide antigen via MHC class II;GO:0002474,antigen processing and presentation of peptide antigen via MHC class I;GO:0072583,clathrin-dependent endocytosis;GO:0030968,endoplasmic reticulum unfolded protein response;GO:0070106,interleukin-27-mediated signaling pathway;GO:0070757,interleukin-35-mediated signaling pathway;GO:0006457,protei…	hsa:821,path:hsa04141,Protein processing in endoplasmic reticulum;hsa:821,path:hsa04145,Phagosome;hsa:821,path:hsa04612,Antigen processing and presentation;hsa:821,path:hsa04918,Thyroid hormone synthesis;hsa:821,path:hsa05166,Human T-cell leukemia virus 1 infection
CLIP1_HUMAN	P30622	CLIP1	CAP-Gly domain-containing linker protein 1	0.150775366	0.117859933	0.188808887	0.069969123	0.1343176495	0.129389005	0.1343176495	0.129389005	1.03809167942825	0.420991	0	0.963306054577734	0.420768	0	GO:0005813,centrosome;GO:0005737,cytoplasm;GO:0030659,cytoplasmic vesicle membrane;GO:0005829,cytosol;GO:0005882,intermediate filament;GO:0000776,kinetochore;GO:0005874,microtubule;GO:0015630,microtubule cytoskeleton;GO:0005634,nucleus;GO:0001726,ruffle	GO:0042802,identical protein binding;GO:0008017,microtubule binding;GO:0051010,microtubule plus-end binding;GO:0015631,tubulin binding;GO:0008270,zinc ion binding	GO:0031122,cytoplasmic microtubule organization;GO:0001578,microtubule bundle formation;GO:0000278,mitotic cell cycle;GO:0007052,mitotic spindle organization;GO:0031116,positive regulation of microtubule polymerization	hsa:6249,path:hsa04150,mTOR signaling pathway
RENR_HUMAN	O75787	ATP6AP2	Renin receptor	0.208305772	0.241490534	0.200169928	0.110702821	0.224898153	0.1554363745	0.224898153	0.1554363745	1.44688238981024	0.315894	0	0.691141178469349	0.315469	0	GO:0016324,apical plasma membrane;GO:0000421,autophagosome membrane;GO:0030424,axon;GO:0044297,cell body;GO:0032591,dendritic spine membrane;GO:0005789,endoplasmic reticulum membrane;GO:0010008,endosome membrane;GO:0009897,external side of plasma membrane;GO:0070062,extracellular exosome;GO:0101003,ficolin-1-rich granule membrane;GO:0016021,integral component of membrane;GO:0005765,lysosomal memb…	GO:0038023,signaling receptor activity;GO:0003824,catalytic activity	GO:0002003,angiotensin maturation;GO:0021626,central nervous system maturation;GO:0048069,eye pigmentation;GO:0060323,head morphogenesis;GO:0007042,lysosomal lumen acidification;GO:0043312,neutrophil degranulation;GO:0090263,positive regulation of canonical Wnt signaling pathway;GO:0032914,positive regulation of transforming growth factor beta1 production;GO:0030177,positive regulation of Wnt sig…	hsa:10159,path:hsa04614,Renin-angiotensin system
S12A2_HUMAN	P55011	SLC12A2	Solute carrier family 12 member 2	8.492360151	0.623443091	2.627235741	1.337579828	4.557901621	1.9824077845	4.557901621	1.9824077845	2.29917459800007	0.192266	0	0.434938695334337	0.191702	0	GO:0016324,apical plasma membrane;GO:0009925,basal plasma membrane;GO:0016323,basolateral plasma membrane;GO:0044297,cell body;GO:0044298,cell body membrane;GO:0071944,cell periphery;GO:0042995,cell projection;GO:0031253,cell projection membrane;GO:0030659,cytoplasmic vesicle membrane;GO:0005829,cytosol;GO:0070062,extracellular exosome;GO:1903561,extracellular vesicle;GO:0005887,integral componen…	GO:0008519,ammonium transmembrane transporter activity;GO:0015377,cation;GO:0051087,chaperone binding;GO:0051879,Hsp90 protein binding;GO:0046873,metal ion transmembrane transporter activity;GO:0015079,potassium ion transmembrane transporter activity;GO:0015379,potassium;GO:0019901,protein kinase binding;GO:0008511,sodium	GO:0007568,aging;GO:0015696,ammonium transport;GO:0006884,cell volume homeostasis;GO:0030644,cellular chloride ion homeostasis;GO:0030007,cellular potassium ion homeostasis;GO:1990869,cellular response to chemokine;GO:0035865,cellular response to potassium ion;GO:0006883,cellular sodium ion homeostasis;GO:0055064,chloride ion homeostasis;GO:1902476,chloride transmembrane transport;GO:0007214,gamm…	hsa:6558,path:hsa04970,Salivary secretion;hsa:6558,path:hsa04972,Pancreatic secretion;hsa:6558,path:hsa05110,Vibrio cholerae infection
CP1B1_HUMAN	Q16678	CYP1B1	Cytochrome P450 1B1	0.245634661	0.382278914	0.606621868	0.248755143	0.3139567875	0.4276885055	0.3139567875	0.4276885055	0.734078151417609	0.433252	0	1.36225277658633	0.433417	0	GO:0005789,endoplasmic reticulum membrane;GO:0043231,intracellular membrane-bounded organelle;GO:0005739,mitochondrion;GO:0016021,integral component of membrane	GO:0070330,aromatase activity;GO:0101020,estrogen 16-alpha-hydroxylase activity;GO:0020037,heme binding;GO:0106256,hydroperoxy icosatetraenoate dehydratase activity;GO:0005506,iron ion binding;GO:0004497,monooxygenase activity;GO:0016712,oxidoreductase activity, acting on paired donors, with incorporation or reduction of molecular oxygen, reduced flavin or flavoprotein as one donor, and incorpora…	GO:0001525,angiogenesis;GO:0019369,arachidonic acid metabolic process;GO:0048514,blood vessel morphogenesis;GO:0007155,cell adhesion;GO:0006725,cellular aromatic compound metabolic process;GO:0070301,cellular response to hydrogen peroxide;GO:0071407,cellular response to organic cyclic compound;GO:0030199,collagen fibril organization;GO:0043542,endothelial cell migration;GO:0071603,endothelial cel…	hsa:1545,path:hsa00140,Steroid hormone biosynthesis;hsa:1545,path:hsa00380,Tryptophan metabolism;hsa:1545,path:hsa00980,Metabolism of xenobiotics by cytochrome P450;hsa:1545,path:hsa04913,Ovarian steroidogenesis;hsa:1545,path:hsa05206,MicroRNAs in cancer;hsa:1545,path:hsa05204,Chemical carcinogenesis
CYRIB_HUMAN	Q9NUQ9	CYRIB	CYFIP-related Rac1 interactor B	3.829069167	4.103814006	4.221404531	2.030843203	3.9664415865	3.126123867	3.9664415865	3.126123867	1.2688049978987	0.356245	0	0.788143175394271	0.355892	0	GO:0005929,cilium;GO:0070062,extracellular exosome;GO:0005576,extracellular region;GO:0016020,membrane;GO:0005739,mitochondrion;GO:0031093,platelet alpha granule lumen	GO:0023030,MHC class Ib protein binding, via antigen binding groove;GO:0031267,small GTPase binding	GO:0071219,cellular response to molecule of bacterial origin;GO:0030837,negative regulation of actin filament polymerization;GO:0051058,negative regulation of small GTPase mediated signal transduction;GO:0002576,platelet degranulation;GO:0032729,positive regulation of interferon-gamma production;GO:2000568,positive regulation of memory T cell activation;GO:0050870,positive regulation of T cell ac…
KBP_HUMAN	Q96EK5	KIFBP	KIF-binding protein	0.21365601	0.244183619	0.188554473	0.281860474	0.2289198145	0.2352074735	0.2289198145	0.2352074735	0.973267605376493	0.442351	0	1.02746664378413	0.442174	0	GO:0005856,cytoskeleton;GO:0005739,mitochondrion;GO:0005737,cytoplasm	GO:0019894,kinesin binding	GO:0030154,cell differentiation;GO:0006839,mitochondrial transport;GO:0007399,nervous system development;GO:0001701,in utero embryonic development
MTX1_HUMAN	Q13505	MTX1	Metaxin-1	0.042001707	0.133823919	0.263064818	0.207270836	0.087912813	0.235167827	0.087912813	0.235167827	0.373830103043815	0.115193	0	2.67501196896066	0.115506	0	GO:0005737,cytoplasm;GO:0016021,integral component of membrane;GO:0140275,MIB complex;GO:0001401,SAM complex		GO:0007007,inner mitochondrial membrane organization;GO:0007595,lactation;GO:0007005,mitochondrion organization;GO:0015031,protein transport
SUMF2_HUMAN	Q8NBJ7	SUMF2	Inactive C-alpha-formylglycine-generating enzyme 2	0.431790815	1.461550681	2.063413408	0.838211166	0.946670748	1.450812287	0.946670748	1.450812287	0.652510842706972	0.363880	0	1.53254158329608	0.364115	0	GO:0005783,endoplasmic reticulum;GO:0005788,endoplasmic reticulum lumen	GO:0046872,metal ion binding	GO:0006687,glycosphingolipid metabolic process;GO:0043687,post-translational protein modification
NIF3L_HUMAN	Q9GZT8	NIF3L1	NIF3-like protein 1	0.256060523	0.071720174	0.432175533	0.656308026	0.1638903485	0.5442417795	0.1638903485	0.5442417795	0.301135184164964	0.063030	0	3.32076772354902	0.063276	0	GO:0005737,cytoplasm;GO:0005739,mitochondrion;GO:0005634,nucleus	GO:0042802,identical protein binding;GO:0008134,transcription factor binding	GO:1903507,negative regulation of nucleic acid-templated transcription;GO:0030182,neuron differentiation;GO:0045893,positive regulation of transcription, DNA-templated
ARAP1_HUMAN	Q96P48	ARAP1	Arf-GAP with Rho-GAP domain, ANK repeat and PH domain-containing protein 1	0.303390269	0.381774243	0.659235193	0.565110176	0.342582256	0.6121726845	0.342582256	0.6121726845	0.559617024205855	0.280013	0	1.7869363452963	0.280315	0	GO:0031410,cytoplasmic vesicle;GO:0005829,cytosol;GO:0005794,Golgi apparatus;GO:0032580,Golgi cisterna membrane;GO:0043231,intracellular membrane-bounded organelle;GO:0005654,nucleoplasm;GO:0005886,plasma membrane;GO:0005802,trans-Golgi network	GO:0005096,GTPase activator activity;GO:0046872,metal ion binding;GO:0005547,phosphatidylinositol-3,4,5-trisphosphate binding;GO:0031702,type 1 angiotensin receptor binding	GO:0030037,actin filament reorganization involved in cell cycle;GO:0051497,negative regulation of stress fiber assembly;GO:0045742,positive regulation of epidermal growth factor receptor signaling pathway;GO:0051491,positive regulation of filopodium assembly;GO:0043547,positive regulation of GTPase activity;GO:0001921,positive regulation of receptor recycling;GO:0008360,regulation of cell shape;G…	hsa:116985,path:hsa04144,Endocytosis
UBE2H_HUMAN	P62256	UBE2H	Ubiquitin-conjugating enzyme E2 H	0.421403932	0.849231748	0.028516257	0.013722181	0.63531784	0.021119219	0.63531784	0.021119219	30.0824495451276	0.001195	1	0.0332419738126667	0.001168	-1	GO:0005829,cytosol;GO:0005634,nucleus	GO:0005524,ATP binding;GO:0061631,ubiquitin conjugating enzyme activity;GO:0004842,ubiquitin-protein transferase activity;GO:0016740,transferase activity	GO:0043161,proteasome-mediated ubiquitin-dependent protein catabolic process;GO:0070979,protein K11-linked ubiquitination;GO:0070936,protein K48-linked ubiquitination;GO:0000209,protein polyubiquitination;GO:0016567,protein ubiquitination;GO:0006511,ubiquitin-dependent protein catabolic process	hsa:7328,path:hsa04120,Ubiquitin mediated proteolysis
ARC1A_HUMAN	Q92747	ARPC1A	Actin-related protein 2/3 complex subunit 1A	0.424464296	0.301824075	0.438518421	0.224587504	0.3631441855	0.3315529625	0.3631441855	0.3315529625	1.09528258400044	0.403399	0	0.913006391782087	0.403139	0	GO:0015629,actin cytoskeleton;GO:0005885,Arp2/3 protein complex;GO:0005829,cytosol;GO:0070062,extracellular exosome;GO:0005634,nucleus;GO:0035861,site of double-strand break	GO:0003779,actin binding;GO:0051015,actin filament binding	GO:0030036,actin cytoskeleton organization;GO:0034314,Arp2/3 complex-mediated actin nucleation;GO:0048013,ephrin receptor signaling pathway;GO:0038096,Fc-gamma receptor signaling pathway involved in phagocytosis;GO:0061024,membrane organization	hsa:10552,path:hsa04144,Endocytosis;hsa:10552,path:hsa04810,Regulation of actin cytoskeleton;hsa:10552,path:hsa04666,Fc gamma R-mediated phagocytosis;hsa:10552,path:hsa05130,Pathogenic Escherichia coli infection;hsa:10552,path:hsa05132,Salmonella infection;hsa:10552,path:hsa05131,Shigellosis;hsa:10552,path:hsa05100,Bacterial invasion of epithelial cells
BCKD_HUMAN	O14874	BCKDK	[3-methyl-2-oxobutanoate dehydrogenase [lipoamide]] kinase, mitochondrial	0.354201497	0.235512887	0.384833317	0.081379083	0.294857192	0.2331062	0.294857192	0.2331062	1.26490497464246	0.357213	0	0.790573220950975	0.356861	0	GO:0005947,mitochondrial alpha-ketoglutarate dehydrogenase complex;GO:0005759,mitochondrial matrix;GO:0005739,mitochondrion	GO:0047323,[3-methyl-2-oxobutanoate dehydrogenase (acetyl-transferring)] kinase activity;GO:0005524,ATP binding;GO:0016301,kinase activity;GO:0004674,protein serine/threonine kinase activity;GO:0004740,pyruvate dehydrogenase (acetyl-transferring) kinase activity;GO:0004672,protein kinase activity	GO:0009083,branched-chain amino acid catabolic process;GO:0009063,cellular amino acid catabolic process;GO:0006550,isoleucine catabolic process;GO:0006552,leucine catabolic process;GO:0045763,negative regulation of cellular amino acid metabolic process;GO:0016310,phosphorylation;GO:0006468,protein phosphorylation;GO:0010906,regulation of glucose metabolic process;GO:0007283,spermatogenesis;GO:000…
MYH7_HUMAN	P12883	MYH7	Myosin-7	0.065685986	0.124477558	0.035023772	4.203633334	0.095081772	2.119328553	0.095081772	2.119328553	0.0448641018238572	0.000005	-1	22.2895357166882	0.000005	1	GO:0005859,muscle myosin complex;GO:0030016,myofibril;GO:0016459,myosin complex;GO:0032982,myosin filament;GO:0030017,sarcomere;GO:0001725,stress fiber;GO:0030018,Z disc	GO:0051015,actin filament binding;GO:0030898,actin-dependent ATPase activity;GO:0005524,ATP binding;GO:0016887,ATPase activity;GO:0005516,calmodulin binding;GO:0000146,microfilament motor activity	GO:0007512,adult heart development;GO:0046034,ATP metabolic process;GO:0060048,cardiac muscle contraction;GO:0014898,cardiac muscle hypertrophy in response to stress;GO:0006936,muscle contraction;GO:0030049,muscle filament sliding;GO:0002027,regulation of heart rate;GO:0031449,regulation of slow-twitch skeletal muscle fiber contraction;GO:0002026,regulation of the force of heart contraction;GO:00…	hsa:4625,path:hsa04022,cGMP-PKG signaling pathway;hsa:4625,path:hsa04919,Thyroid hormone signaling pathway;hsa:4625,path:hsa04260,Cardiac muscle contraction;hsa:4625,path:hsa04261,Adrenergic signaling in cardiomyocytes;hsa:4625,path:hsa05410,Hypertrophic cardiomyopathy (HCM);hsa:4625,path:hsa05414,Dilated cardiomyopathy (DCM);hsa:4625,path:hsa05416,Viral myocarditis
CP2S1_HUMAN	Q96SQ9	CYP2S1	Cytochrome P450 2S1	0.746513613	0.310981635	0.949319973	0.417187563	0.528747624	0.683253768	0.528747624	0.683253768	0.773867117553898	0.465163	0	1.29221151450508	0.465293	0	GO:0005737,cytoplasm;GO:0005783,endoplasmic reticulum;GO:0005789,endoplasmic reticulum membrane;GO:0043231,intracellular membrane-bounded organelle;GO:0016021,integral component of membrane	GO:0036134,12-hydroxyheptadecatrienoic acid synthase activity;GO:0008392,arachidonic acid epoxygenase activity;GO:0020037,heme binding;GO:0016836,hydro-lyase activity;GO:0106256,hydroperoxy icosatetraenoate dehydratase activity;GO:0005506,iron ion binding;GO:0004497,monooxygenase activity;GO:0016712,oxidoreductase activity, acting on paired donors, with incorporation or reduction of molecular oxy…	GO:0019373,epoxygenase P450 pathway;GO:0042738,exogenous drug catabolic process;GO:0006690,icosanoid metabolic process;GO:0006082,organic acid metabolic process;GO:0006693,prostaglandin metabolic process;GO:0042573,retinoic acid metabolic process;GO:0006805,xenobiotic metabolic process	hsa:29785,path:hsa00830,Retinol metabolism;hsa:29785,path:hsa00980,Metabolism of xenobiotics by cytochrome P450
AP4S1_HUMAN	Q9Y587	AP4S1	AP-4 complex subunit sigma-1	0.383324898	0.198542331	0.136539278	1.998201151	0.2909336145	1.0673702145	0.2909336145	1.0673702145	0.272570482619552	0.046271	-1	3.6687758351141	0.046481	1	GO:0030124,AP-4 adaptor complex;GO:0031904,endosome lumen;GO:0043231,intracellular membrane-bounded organelle;GO:0032588,trans-Golgi network membrane;GO:0016020,membrane		GO:0006892,post-Golgi vesicle-mediated transport;GO:0008104,protein localization;GO:0006605,protein targeting;GO:0016192,vesicle-mediated transport;GO:0006886,intracellular protein transport;GO:0015031,protein transport	hsa:11154,path:hsa04142,Lysosome
CSK_HUMAN	P41240	CSK	Tyrosine-protein kinase CSK	1.024232054	1.331203182	2.223190129	1.258228369	1.177717618	1.740709249	1.177717618	1.740709249	0.676573424698337	0.384851	0	1.4780361798069	0.385066	0	GO:0005911,cell-cell junction;GO:0005737,cytoplasm;GO:0005829,cytosol;GO:0070062,extracellular exosome;GO:0045121,membrane raft;GO:0005886,plasma membrane	GO:0005524,ATP binding;GO:0042802,identical protein binding;GO:0046872,metal ion binding;GO:0004715,non-membrane spanning protein tyrosine kinase activity;GO:0070064,proline-rich region binding;GO:0008022,protein C-terminus binding;GO:0034236,protein kinase A catalytic subunit binding;GO:0019903,protein phosphatase binding;GO:0004713,protein tyrosine kinase activity;GO:0004714,transmembrane recep…	GO:0002250,adaptive immune response;GO:0034332,adherens junction organization;GO:0007420,brain development;GO:0071375,cellular response to peptide hormone stimulus;GO:0019221,cytokine-mediated signaling pathway;GO:0045779,negative regulation of bone resorption;GO:0008285,negative regulation of cell population proliferation;GO:0070373,negative regulation of ERK1 and ERK2 cascade;GO:0042997,negativ…	hsa:1445,path:hsa05120,Epithelial cell signaling in Helicobacter pylori infection
LSM3_HUMAN	P62310	LSM3	U6 snRNA-associated Sm-like protein LSm3	0.970112595	1.648822339	0.165920573	0.083801963	1.309467467	0.124861268	1.309467467	0.124861268	10.487379216748	0.015828	1	0.0953527072238443	0.015634	-1	GO:0071013,catalytic step 2 spliceosome;GO:0005829,cytosol;GO:1990726,Lsm1-7-Pat1 complex;GO:0120115,Lsm2-8 complex;GO:0005654,nucleoplasm;GO:0005634,nucleus;GO:0000932,P-body;GO:0071011,precatalytic spliceosome;GO:0071005,U2-type precatalytic spliceosome;GO:0046540,U4/U6 x U5 tri-snRNP complex;GO:0005688,U6 snRNP	GO:0003723,RNA binding;GO:0030629,U6 snRNA 3'-end binding	GO:0043928,exonucleolytic catabolism of deadenylated mRNA;GO:0006397,mRNA processing;GO:0000398,mRNA splicing, via spliceosome;GO:0033962,P-body assembly	hsa:27258,path:hsa03040,Spliceosome;hsa:27258,path:hsa03018,RNA degradation
PAIP1_HUMAN	Q9H074	PAIP1	Polyadenylate-binding protein-interacting protein 1	0.616898838	0.306362428	0.542035279	0.646295428	0.461630633	0.5941653535	0.461630633	0.5941653535	0.776939668866101	0.467570	0	1.28710122558093	0.467697	0	GO:0005737,cytoplasm;GO:0005829,cytosol	GO:0003723,RNA binding;GO:0008494,translation activator activity	GO:0048255,mRNA stabilization;GO:0006446,regulation of translational initiation;GO:0006413,translational initiation	hsa:10605,path:hsa03013,RNA transport
CP27A_HUMAN	Q02318	CYP27A1	Sterol 26-hydroxylase, mitochondrial	2.69407937	3.392610896	4.16262706	4.715179712	3.043345133	4.438903386	3.043345133	4.438903386	0.685607427861238	0.392621	0	1.45856062720836	0.392828	0	GO:0005743,mitochondrial inner membrane;GO:0005759,mitochondrial matrix;GO:0005739,mitochondrion	GO:0047748,cholestanetetraol 26-dehydrogenase activity;GO:0047749,cholestanetriol 26-monooxygenase activity;GO:0031073,cholesterol 26-hydroxylase activity;GO:0020037,heme binding;GO:0005506,iron ion binding;GO:0008395,steroid hydroxylase activity;GO:0030343,vitamin D3 25-hydroxylase activity;GO:0016705,oxidoreductase activity, acting on paired donors, with incorporation or reduction of molecular …	GO:0006699,bile acid biosynthetic process;GO:0036378,calcitriol biosynthetic process from calciol;GO:0006707,cholesterol catabolic process;GO:0008203,cholesterol metabolic process;GO:0016125,sterol metabolic process	hsa:1593,path:hsa00120,Primary bile acid biosynthesis;hsa:1593,path:hsa03320,PPAR signaling pathway;hsa:1593,path:hsa04979,Cholesterol metabolism
VPS41_HUMAN	P49754	VPS41	Vacuolar protein sorting-associated protein 41 homolog	0.245112832	0.224324832	0.252403502	0.1395731	0.234718832	0.195988301	0.234718832	0.195988301	1.19761654548962	0.374543	0	0.834991804151445	0.374225	0	GO:0030123,AP-3 adaptor complex;GO:0030136,clathrin-coated vesicle;GO:0005829,cytosol;GO:0005769,early endosome;GO:0010008,endosome membrane;GO:0005794,Golgi apparatus;GO:0005798,Golgi-associated vesicle;GO:0030897,HOPS complex;GO:0005770,late endosome;GO:0031902,late endosome membrane;GO:1902501,lysosomal HOPS complex;GO:0005765,lysosomal membrane;GO:0005764,lysosome;GO:0016020,membrane;GO:00156…	GO:0042802,identical protein binding;GO:0046872,metal ion binding;GO:0008017,microtubule binding;GO:0043621,protein self-association	GO:0009267,cellular response to starvation;GO:0034058,endosomal vesicle fusion;GO:0008333,endosome to lysosome transport;GO:0048193,Golgi vesicle transport;GO:1902774,late endosome to lysosome transport;GO:0016236,macroautophagy;GO:0006623,protein targeting to vacuole;GO:0045055,regulated exocytosis;GO:0006886,intracellular protein transport;GO:0016192,vesicle-mediated transport	hsa:27072,path:hsa05132,Salmonella infection
FSP1_HUMAN	Q9BRQ8	AIFM2	Ferroptosis suppressor protein 1	0.080238586	0.076971523	0.078001387	2.55E-05	0.0786050545	0.0390134435	0.0786050545	0.0390134435	2.01481969926597	0.224136	0	0.496322326193413	0.223592	0	GO:0005737,cytoplasm;GO:0005829,cytosol;GO:0005615,extracellular space;GO:0016021,integral component of membrane;GO:0005811,lipid droplet;GO:0005741,mitochondrial outer membrane;GO:0005739,mitochondrion;GO:0005634,nucleus;GO:0005886,plasma membrane	GO:0003677,DNA binding;GO:0004174,electron-transferring-flavoprotein dehydrogenase activity;GO:0050660,flavin adenine dinucleotide binding;GO:0016655,oxidoreductase activity, acting on NAD(P)H, quinone or similar compound as acceptor	GO:0008637,apoptotic mitochondrial changes;GO:0110076,negative regulation of ferroptosis;GO:0043065,positive regulation of apoptotic process;GO:0042981,regulation of apoptotic process;GO:1900407,regulation of cellular response to oxidative stress;GO:0006743,ubiquinone metabolic process	hsa:84883,path:hsa04115,p53 signaling pathway
PEPL_HUMAN	O60437	PPL	Periplakin	0.937650857	1.646075288	1.720469405	4.227985834	1.2918630725	2.9742276195	1.2918630725	2.9742276195	0.43435245642604	0.166011	0	2.30227775900762	0.166346	0	GO:0001533,cornified envelope;GO:0005737,cytoplasm;GO:0005856,cytoskeleton;GO:0005829,cytosol;GO:0030057,desmosome;GO:0070062,extracellular exosome;GO:0016020,membrane;GO:0005886,plasma membrane	GO:0045296,cadherin binding;GO:0005200,structural constituent of cytoskeleton;GO:0005198,structural molecule activity	GO:0002250,adaptive immune response;GO:0070268,cornification;GO:0045104,intermediate filament cytoskeleton organization;GO:0009612,response to mechanical stimulus;GO:0042060,wound healing
GTF2I_HUMAN	P78347	GTF2I	General transcription factor II-I	3.137906831	3.501827295	4.16155674	8.929356931	3.319867063	6.5454568355	3.319867063	6.5454568355	0.507201734949093	0.231751	0	1.97160208866472	0.232077	0	GO:0005737,cytoplasm;GO:0016020,membrane;GO:0005654,nucleoplasm;GO:0005634,nucleus	GO:0003677,DNA binding;GO:0001228,DNA-binding transcription activator activity, RNA polymerase II-specific;GO:0003700,DNA-binding transcription factor activity;GO:0000981,DNA-binding transcription factor activity, RNA polymerase II-specific;GO:0001102,RNA polymerase II activating transcription factor binding	GO:0016525,negative regulation of angiogenesis;GO:0100026,positive regulation of DNA repair by transcription from RNA polymerase II promoter;GO:0051481,negative regulation of cytosolic calcium ion concentration;GO:0006366,transcription by RNA polymerase II	hsa:2969,path:hsa03022,Basal transcription factors;hsa:2969,path:hsa04022,cGMP-PKG signaling pathway
HSDL2_HUMAN	Q6YN16	HSDL2	Hydroxysteroid dehydrogenase-like protein 2	0.324579373	0.243571472	1.080149962	1.022081254	0.2840754225	1.051115608	0.2840754225	1.051115608	0.270260873625996	0.045025	-1	3.70012864453277	0.045231	1	GO:0016020,membrane;GO:0005739,mitochondrion;GO:0005777,peroxisome	GO:0016491,oxidoreductase activity
EIF3L_HUMAN	Q9Y262	EIF3L	Eukaryotic translation initiation factor 3 subunit L	12.24982095	6.498819125	11.81514108	29.91321204	9.3743200375	20.86417656	9.3743200375	20.86417656	0.449302181207194	0.179222	0	2.22567359302192	0.179558	0	GO:0005829,cytosol;GO:0016282,eukaryotic 43S preinitiation complex;GO:0033290,eukaryotic 48S preinitiation complex;GO:0005852,eukaryotic translation initiation factor 3 complex;GO:0016020,membrane;GO:0001650,fibrillar center;GO:0005654,nucleoplasm	GO:0003723,RNA binding;GO:0003743,translation initiation factor activity	GO:0001732,formation of cytoplasmic translation initiation complex;GO:0006413,translational initiation;GO:0075525,viral translational termination-reinitiation
TCTP_HUMAN	P13693	TPT1	Translationally-controlled tumor protein	2.875783246	15.03704234	0.864166547	0.252399175	8.956412793	0.558282861	8.956412793	0.558282861	16.0427865848456	0.006088	1	0.0623333106571789	0.005990	-1	GO:0005737,cytoplasm;GO:0005881,cytoplasmic microtubule;GO:0005829,cytosol;GO:0070062,extracellular exosome;GO:0005615,extracellular space;GO:0005771,multivesicular body;GO:0005634,nucleus;GO:0000922,spindle pole	GO:0005509,calcium ion binding;GO:0003723,RNA binding	GO:0006816,calcium ion transport;GO:0006874,cellular calcium ion homeostasis;GO:0043066,negative regulation of apoptotic process;GO:1902230,negative regulation of intrinsic apoptotic signaling pathway in response to DNA damage;GO:0042981,regulation of apoptotic process;GO:0009615,response to virus
HIKES_HUMAN	Q53FT3	HIKESHI	Protein Hikeshi	0.190277185	0.427369279	0.023515771	0.004909267	0.308823232	0.014212519	0.308823232	0.014212519	21.7289582515246	0.002866	1	0.0460215344161672	0.002811	-1	GO:0005829,cytosol;GO:0016604,nuclear body;GO:0016607,nuclear speck;GO:0005654,nucleoplasm;GO:0005634,nucleus	GO:0030544,Hsp70 protein binding;GO:0061608,nuclear import signal receptor activity	GO:0034605,cellular response to heat;GO:0007030,Golgi organization;GO:0030324,lung development;GO:0006606,protein import into nucleus;GO:0015031,protein transport;GO:1900034,regulation of cellular response to heat
RHOC_HUMAN	P08134	RHOC	Rho-related GTP-binding protein RhoC	0.34468643	1.340695413	0.064326954	2.55E-05	0.8426909215	0.032176227	0.8426909215	0.032176227	26.1898612755312	0.001750	1	0.0381827146573811	0.001713	-1	GO:0005938,cell cortex;GO:0042995,cell projection;GO:0032154,cleavage furrow;GO:0031410,cytoplasmic vesicle;GO:0005856,cytoskeleton;GO:0005829,cytosol;GO:0070062,extracellular exosome;GO:0043231,intracellular membrane-bounded organelle;GO:0043005,neuron projection;GO:0005886,plasma membrane;GO:0032420,stereocilium	GO:0005525,GTP binding;GO:0003924,GTPase activity;GO:0019901,protein kinase binding	GO:0007015,actin filament organization;GO:0043297,apical junction assembly;GO:0016477,cell migration;GO:0030865,cortical cytoskeleton organization;GO:0007163,establishment or maintenance of cell polarity;GO:0007186,G protein-coupled receptor signaling pathway;GO:0000281,mitotic cytokinesis;GO:0030335,positive regulation of cell migration;GO:0043123,positive regulation of I-kappaB kinase/NF-kappaB…
VPP3_HUMAN	Q13488	TCIRG1	V-type proton ATPase 116 kDa subunit a3	0.72318899	1.246800255	0.915402795	0.646954108	0.9849946225	0.7811784515	0.9849946225	0.7811784515	1.26090859343168	0.358208	0	0.79307889977846	0.357859	0	GO:0016324,apical plasma membrane;GO:0010008,endosome membrane;GO:0101003,ficolin-1-rich granule membrane;GO:0005887,integral component of plasma membrane;GO:0005770,late endosome;GO:0005765,lysosomal membrane;GO:0005634,nucleus;GO:0030670,phagocytic vesicle membrane;GO:0005886,plasma membrane;GO:0016471,vacuolar proton-transporting V-type ATPase complex;GO:0000220,vacuolar proton-transporting V-…	GO:0051117,ATPase binding;GO:0046961,proton-transporting ATPase activity, rotational mechanism;GO:0005215,transporter activity;GO:0015078,proton transmembrane transporter activity	GO:0006915,apoptotic process;GO:0000045,autophagosome assembly;GO:0030183,B cell differentiation;GO:0045453,bone resorption;GO:0006874,cellular calcium ion homeostasis;GO:0006968,cellular defense response;GO:0034198,cellular response to amino acid starvation;GO:0071345,cellular response to cytokine stimulus;GO:0097188,dentin mineralization;GO:0070166,enamel mineralization;GO:0030010,establishment…	hsa:10312,path:hsa00190,Oxidative phosphorylation;hsa:10312,path:hsa04145,Phagosome;hsa:10312,path:hsa04142,Lysosome;hsa:10312,path:hsa04966,Collecting duct acid secretion;hsa:10312,path:hsa04721,Synaptic vesicle cycle;hsa:10312,path:hsa05323,Rheumatoid arthritis;hsa:10312,path:hsa05110,Vibrio cholerae infection;hsa:10312,path:hsa05120,Epithelial cell signaling in Helicobacter pylori infection;hs…
BAP31_HUMAN	P51572	BCAP31	B-cell receptor-associated protein 31	4.777903528	4.335931569	2.948622767	5.184016205	4.5569175485	4.066319486	4.5569175485	4.066319486	1.12064916792423	0.395945	0	0.892339929946398	0.395669	0	GO:0030136,clathrin-coated vesicle;GO:0005829,cytosol;GO:0005783,endoplasmic reticulum;GO:0005789,endoplasmic reticulum membrane;GO:0033116,endoplasmic reticulum-Golgi intermediate compartment membrane;GO:0032580,Golgi cisterna membrane;GO:0071556,integral component of lumenal side of endoplasmic reticulum membrane;GO:0005887,integral component of plasma membrane;GO:0005811,lipid droplet;GO:00160…	GO:0042288,MHC class I protein binding;GO:0044877,protein-containing complex binding	GO:0002474,antigen processing and presentation of peptide antigen via MHC class I;GO:0006915,apoptotic process;GO:0035584,calcium-mediated signaling using intracellular calcium source;GO:0006888,endoplasmic reticulum to Golgi vesicle-mediated transport;GO:0032471,negative regulation of endoplasmic reticulum calcium ion concentration;GO:0043280,positive regulation of cysteine-type endopeptidase ac…	hsa:10134,path:hsa04141,Protein processing in endoplasmic reticulum;hsa:10134,path:hsa05165,Human papillomavirus infection
LPP_HUMAN	Q93052	LPP	Lipoma-preferred partner	1.360675314	1.373503576	1.517324978	2.226233382	1.367089445	1.87177918	1.367089445	1.87177918	0.730368977071323	0.430209	0	1.36917096891199	0.430377	0	GO:0005829,cytosol;GO:0005925,focal adhesion;GO:0005634,nucleus;GO:0005886,plasma membrane;GO:0001725,stress fiber	GO:0046872,metal ion binding	GO:0098609,cell-cell adhesion
LIMA1_HUMAN	Q9UHB6	LIMA1	LIM domain and actin-binding protein 1	1.219137441	1.588041905	1.308345207	1.041568328	1.403589673	1.1749567675	1.403589673	1.1749567675	1.19458835577965	0.375352	0	0.837108444228344	0.375035	0	GO:0015629,actin cytoskeleton;GO:0031526,brush border membrane;GO:0032154,cleavage furrow;GO:0005829,cytosol;GO:0005925,focal adhesion;GO:0005886,plasma membrane;GO:0001726,ruffle;GO:0001725,stress fiber	GO:0051015,actin filament binding;GO:0003785,actin monomer binding;GO:0045296,cadherin binding;GO:0046872,metal ion binding	GO:0051017,actin filament bundle assembly;GO:0016477,cell migration;GO:0042632,cholesterol homeostasis;GO:0008203,cholesterol metabolic process;GO:0030299,intestinal cholesterol absorption;GO:0030835,negative regulation of actin filament depolymerization;GO:0031529,ruffle organization
TIMP3_HUMAN	P35625	TIMP3	Metalloproteinase inhibitor 3	0.281895313	1.008570754	0.050954467	0.004396985	0.6452330335	0.027675726	0.6452330335	0.027675726	23.3140418249552	0.002386	1	0.0428926055596935	0.002338	-1	GO:0062023,collagen-containing extracellular matrix;GO:0031012,extracellular matrix;GO:0005576,extracellular region;GO:0005615,extracellular space;GO:0005634,nucleus;GO:0031089,platelet dense granule lumen	GO:0004857,enzyme inhibitor activity;GO:0046872,metal ion binding;GO:0008191,metalloendopeptidase inhibitor activity;GO:0002020,protease binding	GO:0010951,negative regulation of endopeptidase activity;GO:0070373,negative regulation of ERK1 and ERK2 cascade;GO:0051045,negative regulation of membrane protein ectodomain proteolysis;GO:1904684,negative regulation of metalloendopeptidase activity;GO:0002576,platelet degranulation;GO:1903984,positive regulation of TRAIL-activated apoptotic signaling pathway;GO:0034097,response to cytokine;GO:0…	hsa:7078,path:hsa05206,MicroRNAs in cancer;hsa:7078,path:hsa05205,Proteoglycans in cancer
ATPA_HUMAN	P25705	ATP5F1A	ATP synthase subunit alpha, mitochondrial	60.56870989	80.1039158	80.57790681	70.57198684	70.336312845	75.574946825	70.336312845	75.574946825	0.930682928667744	0.457275	0	1.07447979241597	0.457131	0	GO:0070062,extracellular exosome;GO:0016020,membrane;GO:0005743,mitochondrial inner membrane;GO:0005759,mitochondrial matrix;GO:0005753,mitochondrial proton-transporting ATP synthase complex;GO:0005739,mitochondrion;GO:0005886,plasma membrane;GO:0045259,proton-transporting ATP synthase complex;GO:0045261,proton-transporting ATP synthase complex, catalytic core F(1)	GO:0043531,ADP binding;GO:0043532,angiostatin binding;GO:0005524,ATP binding;GO:0042288,MHC class I protein binding;GO:0046933,proton-transporting ATP synthase activity, rotational mechanism;GO:0003723,RNA binding	GO:0006754,ATP biosynthetic process;GO:0015986,ATP synthesis coupled proton transport;GO:0042407,cristae formation;GO:0006629,lipid metabolic process;GO:0042776,mitochondrial ATP synthesis coupled proton transport;GO:0001937,negative regulation of endothelial cell proliferation;GO:0043536,positive regulation of blood vessel endothelial cell migration;GO:0046034,ATP metabolic process;GO:1902600,pr…	hsa:498,path:hsa00190,Oxidative phosphorylation;hsa:498,path:hsa04714,Thermogenesis;hsa:498,path:hsa05010,Alzheimer disease;hsa:498,path:hsa05012,Parkinson disease;hsa:498,path:hsa05016,Huntington disease
UD16_HUMAN	P19224	UGT1A6	UDP-glucuronosyltransferase 1-6	0.065276785	0.053972655	0.164438256	0.117949738	0.05962472	0.141193997	0.05962472	0.141193997	0.422289341380427	0.155509	0	2.36804461303969	0.155841	0	GO:0005783,endoplasmic reticulum;GO:0005789,endoplasmic reticulum membrane;GO:0016021,integral component of membrane	GO:0019899,enzyme binding;GO:0015020,glucuronosyltransferase activity;GO:0046982,protein heterodimerization activity;GO:0042803,protein homodimerization activity;GO:0008194,UDP-glycosyltransferase activity	GO:0052695,cellular glucuronidation;GO:0052696,flavonoid glucuronidation;GO:2001030,negative regulation of cellular glucuronidation;GO:0045922,negative regulation of fatty acid metabolic process;GO:1904224,negative regulation of glucuronosyltransferase activity;GO:0052697,xenobiotic glucuronidation;GO:0006805,xenobiotic metabolic process	hsa:54578,path:hsa00040,Pentose and glucuronate interconversions;hsa:54578,path:hsa00053,Ascorbate and aldarate metabolism;hsa:54578,path:hsa00140,Steroid hormone biosynthesis;hsa:54578,path:hsa00830,Retinol metabolism;hsa:54578,path:hsa00860,Porphyrin and chlorophyll metabolism;hsa:54578,path:hsa00980,Metabolism of xenobiotics by cytochrome P450;hsa:54578,path:hsa00982,Drug metabolism - cytochro…
ATPB_HUMAN	P06576	ATP5F1B	ATP synthase subunit beta, mitochondrial	76.55688022	69.34011542	113.64645	98.54557552	72.94849782	106.09601276	72.94849782	106.09601276	0.687570587454751	0.394301	0	1.4543961278242	0.394507	0	GO:0009986,cell surface;GO:0070062,extracellular exosome;GO:0016020,membrane;GO:0005759,mitochondrial matrix;GO:0031966,mitochondrial membrane;GO:0042645,mitochondrial nucleoid;GO:0005753,mitochondrial proton-transporting ATP synthase complex;GO:0005754,mitochondrial proton-transporting ATP synthase, catalytic core;GO:0005739,mitochondrion;GO:0005634,nucleus;GO:0005886,plasma membrane;GO:0045259,…	GO:0043532,angiostatin binding;GO:0005524,ATP binding;GO:0042288,MHC class I protein binding;GO:0046933,proton-transporting ATP synthase activity, rotational mechanism;GO:0046961,proton-transporting ATPase activity, rotational mechanism	GO:0001525,angiogenesis;GO:0006754,ATP biosynthetic process;GO:0098761,cellular response to interleukin-7;GO:0042407,cristae formation;GO:0006091,generation of precursor metabolites and energy;GO:0006629,lipid metabolic process;GO:0042776,mitochondrial ATP synthesis coupled proton transport;GO:0007005,mitochondrion organization;GO:0006933,negative regulation of cell adhesion involved in substrate…	hsa:506,path:hsa00190,Oxidative phosphorylation;hsa:506,path:hsa04714,Thermogenesis;hsa:506,path:hsa05010,Alzheimer disease;hsa:506,path:hsa05012,Parkinson disease;hsa:506,path:hsa05016,Huntington disease
ETFD_HUMAN	Q16134	ETFDH	Electron transfer flavoprotein-ubiquinone oxidoreductase, mitochondrial	0.197965049	0.482392661	0.697095536	1.373077775	0.340178855	1.0350866555	0.340178855	1.0350866555	0.328647706153333	0.081324	0	3.04277188392559	0.081600	0	GO:0031305,integral component of mitochondrial inner membrane;GO:0005759,mitochondrial matrix;GO:0031966,mitochondrial membrane;GO:0016021,integral component of membrane	GO:0051539,4 iron, 4 sulfur cluster binding;GO:0009055,electron transfer activity;GO:0004174,electron-transferring-flavoprotein dehydrogenase activity;GO:0050660,flavin adenine dinucleotide binding;GO:0046872,metal ion binding;GO:0016491,oxidoreductase activity;GO:0043783,oxidoreductase activity, acting on metal ions, flavin as acceptor;GO:0048038,quinone binding;GO:0048039,ubiquinone binding	GO:0022900,electron transport chain;GO:0033539,fatty acid beta-oxidation using acyl-CoA dehydrogenase;GO:0022904,respiratory electron transport chain;GO:0006979,response to oxidative stress
S12A6_HUMAN	Q9UHW9	SLC12A6	Solute carrier family 12 member 6	0.196853532	0.200694525	0.055013262	0.393983979	0.1987740285	0.2244986205	0.1987740285	0.2244986205	0.885413139988537	0.473979	0	1.12941626325192	0.473871	0	GO:0016323,basolateral plasma membrane;GO:0016021,integral component of membrane;GO:0005887,integral component of plasma membrane;GO:0005886,plasma membrane;GO:0045202,synapse	GO:0008519,ammonium transmembrane transporter activity;GO:0015079,potassium ion transmembrane transporter activity;GO:0015379,potassium;GO:0019901,protein kinase binding	GO:0140157,ammonium import across plasma membrane;GO:0001525,angiogenesis;GO:0006884,cell volume homeostasis;GO:0071476,cellular hypotonic response;GO:0071477,cellular hypotonic salinity response;GO:0007268,chemical synaptic transmission;GO:0055064,chloride ion homeostasis;GO:1902476,chloride transmembrane transport;GO:0006811,ion transport;GO:0055075,potassium ion homeostasis;GO:1990573,potassiu…
RPN1_HUMAN	P04843	RPN1	Dolichyl-diphosphooligosaccharide--protein glycosyltransferase subunit 1	21.80001315	21.23788476	37.46022746	28.20774232	21.518948955	32.83398489	21.518948955	32.83398489	0.655386454830034	0.366406	0	1.52581731378525	0.366639	0	GO:0005829,cytosol;GO:0005783,endoplasmic reticulum;GO:0005789,endoplasmic reticulum membrane;GO:0016021,integral component of membrane;GO:0042470,melanosome;GO:0016020,membrane;GO:0008250,oligosaccharyltransferase complex;GO:0005791,rough endoplasmic reticulum	GO:0003723,RNA binding;GO:0016740,transferase activity	GO:0006464,cellular protein modification process;GO:0006487,protein N-linked glycosylation;GO:0018279,protein N-linked glycosylation via asparagine;GO:0019082,viral protein processing;GO:0006486,protein glycosylation	hsa:6184,path:hsa00510,N-Glycan biosynthesis;hsa:6184,path:hsa00513,Various types of N-glycan biosynthesis;hsa:6184,path:hsa04141,Protein processing in endoplasmic reticulum
G6PE_HUMAN	O95479	H6PD	GDH/6PGL endoplasmic bifunctional protein	0.772710486	1.820608396	1.905946773	2.685240787	1.296659441	2.29559378	1.296659441	2.29559378	0.564847078911322	0.284818	0	1.77039067268859	0.285117	0	GO:0005788,endoplasmic reticulum lumen;GO:0005739,mitochondrion	GO:0017057,6-phosphogluconolactonase activity;GO:0030246,carbohydrate binding;GO:0047934,glucose 1-dehydrogenase (NAD+) activity;GO:0047935,glucose 1-dehydrogenase (NADP+) activity;GO:0004345,glucose-6-phosphate dehydrogenase activity;GO:0050661,NADP binding	GO:0006006,glucose metabolic process;GO:0009051,pentose-phosphate shunt, oxidative branch;GO:2000064,regulation of cortisol biosynthetic process;GO:0097305,response to alcohol	hsa:9563,path:hsa00030,Pentose phosphate pathway
AHNK2_HUMAN	Q8IVF2	AHNAK2	Protein AHNAK2	0.08096805	0.450087243	0.126982587	0.112084481	0.2655276465	0.119533534	0.2655276465	0.119533534	2.22136531577825	0.200298	0	0.45017359049277	0.199738	0	GO:0043034,costamere;GO:0005737,cytoplasm;GO:0030659,cytoplasmic vesicle membrane;GO:0005829,cytosol;GO:0005634,nucleus;GO:0005886,plasma membrane;GO:0042383,sarcolemma;GO:0030315,T-tubule;GO:0030018,Z disc		GO:0043484,regulation of RNA splicing	hsa:113146,path:hsa05132,Salmonella infection
CO1A2_HUMAN	P08123	COL1A2	Collagen alpha-2(I) chain	4.766984221	32.07165732	5.968508633	29.87210954	18.4193207705	17.9203090865	18.4193207705	17.9203090865	1.02784615385769	0.424263	0	0.972908247257456	0.424047	0	GO:0005584,collagen type I trimer;GO:0062023,collagen-containing extracellular matrix;GO:0005783,endoplasmic reticulum;GO:0005788,endoplasmic reticulum lumen;GO:0070062,extracellular exosome;GO:0031012,extracellular matrix;GO:0005576,extracellular region;GO:0005615,extracellular space	GO:0005201,extracellular matrix structural constituent;GO:0030020,extracellular matrix structural constituent conferring tensile strength;GO:0042802,identical protein binding;GO:0046872,metal ion binding;GO:0048407,platelet-derived growth factor binding;GO:0002020,protease binding;GO:0030674,protein-macromolecule adaptor activity;GO:0046332,SMAD binding	GO:0007596,blood coagulation;GO:0001568,blood vessel development;GO:0030282,bone mineralization;GO:0071230,cellular response to amino acid stimulus;GO:0030199,collagen fibril organization;GO:0032963,collagen metabolic process;GO:0019221,cytokine-mediated signaling pathway;GO:0085029,extracellular matrix assembly;GO:0030198,extracellular matrix organization;GO:0050900,leukocyte migration;GO:004247…	hsa:1278,path:hsa04151,PI3K-Akt signaling pathway;hsa:1278,path:hsa04512,ECM-receptor interaction;hsa:1278,path:hsa04510,Focal adhesion;hsa:1278,path:hsa04611,Platelet activation;hsa:1278,path:hsa04926,Relaxin signaling pathway;hsa:1278,path:hsa04974,Protein digestion and absorption;hsa:1278,path:hsa05205,Proteoglycans in cancer;hsa:1278,path:hsa04933,AGE-RAGE signaling pathway in diabetic compli…
KAP2_HUMAN	P13861	PRKAR2A	cAMP-dependent protein kinase type II-alpha regulatory subunit	2.078848181	2.044154704	3.778670052	6.238128822	2.0615014425	5.008399437	2.0615014425	5.008399437	0.411608832009379	0.146345	0	2.42949111445989	0.146675	0	GO:0005952,cAMP-dependent protein kinase complex;GO:0005813,centrosome;GO:0097546,ciliary base;GO:0005737,cytoplasm;GO:0005829,cytosol;GO:0070062,extracellular exosome;GO:0005925,focal adhesion;GO:0016020,membrane;GO:0031588,nucleotide-activated protein kinase complex;GO:0005886,plasma membrane;GO:0044853,plasma membrane raft;GO:0032991,protein-containing complex;GO:0045202,synapse	GO:0030552,cAMP binding;GO:0004862,cAMP-dependent protein kinase inhibitor activity;GO:0008603,cAMP-dependent protein kinase regulator activity;GO:0019904,protein domain specific binding;GO:0034236,protein kinase A catalytic subunit binding;GO:0031625,ubiquitin protein ligase binding	GO:0034199,activation of protein kinase A activity;GO:0007596,blood coagulation;GO:0071377,cellular response to glucagon stimulus;GO:0007268,chemical synaptic transmission;GO:0035556,intracellular signal transduction;GO:2000480,negative regulation of cAMP-dependent protein kinase activity;GO:0002862,negative regulation of inflammatory response to antigenic stimulus;GO:0043949,regulation of cAMP-m…	hsa:5576,path:hsa04910,Insulin signaling pathway
KGP1_HUMAN	Q13976	PRKG1	cGMP-dependent protein kinase 1	0.129927976	0.430953084	0.317307609	0.79851805	0.28044053	0.5579128295	0.28044053	0.5579128295	0.50266012031186	0.227580	0	1.98941582908861	0.227908	0	GO:0005737,cytoplasm;GO:0005829,cytosol;GO:0005794,Golgi apparatus;GO:0005886,plasma membrane	GO:0005524,ATP binding;GO:0005246,calcium channel regulator activity;GO:0030553,cGMP binding;GO:0004692,cGMP-dependent protein kinase activity;GO:0042802,identical protein binding;GO:0004672,protein kinase activity;GO:0106310,protein serine kinase activity;GO:0106311,protein threonine kinase activity	GO:0030036,actin cytoskeleton organization;GO:0002250,adaptive immune response;GO:0019934,cGMP-mediated signaling;GO:0016358,dendrite development;GO:0030900,forebrain development;GO:0090331,negative regulation of platelet aggregation;GO:1904753,negative regulation of vascular associated smooth muscle cell migration;GO:1904706,negative regulation of vascular associated smooth muscle cell prolifera…	hsa:5592,path:hsa04022,cGMP-PKG signaling pathway;hsa:5592,path:hsa04540,Gap junction;hsa:5592,path:hsa04611,Platelet activation;hsa:5592,path:hsa04923,Regulation of lipolysis in adipocytes;hsa:5592,path:hsa04270,Vascular smooth muscle contraction;hsa:5592,path:hsa04970,Salivary secretion;hsa:5592,path:hsa04730,Long-term depression;hsa:5592,path:hsa04740,Olfactory transduction;hsa:5592,path:hsa04…
CD44_HUMAN	P16070	CD44	CD44 antigen	2.045383099	2.107027638	3.234054292	4.171312851	2.0762053685	3.7026835715	2.0762053685	3.7026835715	0.560729894523205	0.281036	0	1.78338984556961	0.281337	0	GO:0016324,apical plasma membrane;GO:0016323,basolateral plasma membrane;GO:0042995,cell projection;GO:0009986,cell surface;GO:0005829,cytosol;GO:0070062,extracellular exosome;GO:0005925,focal adhesion;GO:0005794,Golgi apparatus;GO:0005887,integral component of plasma membrane;GO:0031258,lamellipodium membrane;GO:0035692,macrophage migration inhibitory factor receptor complex;GO:0005902,microvill…	GO:0005518,collagen binding;GO:0005540,hyaluronic acid binding;GO:0004888,transmembrane signaling receptor activity	GO:0051216,cartilage development;GO:0007155,cell adhesion;GO:0016477,cell migration;GO:0098609,cell-cell adhesion;GO:0007160,cell-matrix adhesion;GO:0044344,cellular response to fibroblast growth factor stimulus;GO:0022617,extracellular matrix disassembly;GO:0030198,extracellular matrix organization;GO:0030214,hyaluronan catabolic process;GO:0006954,inflammatory response;GO:0060333,interferon-gam…	hsa:960,path:hsa04512,ECM-receptor interaction;hsa:960,path:hsa04640,Hematopoietic cell lineage;hsa:960,path:hsa05206,MicroRNAs in cancer;hsa:960,path:hsa05205,Proteoglycans in cancer;hsa:960,path:hsa05131,Shigellosis;hsa:960,path:hsa05169,Epstein-Barr virus infection
HS71B_HUMAN	P0DMV9	HSPA1B	Heat shock 70 kDa protein 1B	52.03886103	84.65145042	59.49185345	73.52304527	68.345155725	66.50744936	68.345155725	66.50744936	1.02763158687762	0.424332	0	0.973111388137085	0.424116	0	GO:0016235,aggresome;GO:0072562,blood microparticle;GO:0005814,centriole;GO:0005813,centrosome;GO:0005737,cytoplasm;GO:0005829,cytosol;GO:0005783,endoplasmic reticulum;GO:0070062,extracellular exosome;GO:0005576,extracellular region;GO:1904813,ficolin-1-rich granule lumen;GO:0005925,focal adhesion;GO:0016234,inclusion body;GO:0005739,mitochondrion;GO:0016607,nuclear speck;GO:0005654,nucleoplasm;G…	GO:0005524,ATP binding;GO:0016887,ATPase activity;GO:0055131,C3HC4-type RING finger domain binding;GO:0019899,enzyme binding;GO:0001664,G protein-coupled receptor binding;GO:0031072,heat shock protein binding;GO:0042826,histone deacetylase binding;GO:0051787,misfolded protein binding;GO:0044183,protein folding chaperone;GO:0047485,protein N-terminus binding;GO:0003723,RNA binding;GO:0005102,signa…	GO:0046034,ATP metabolic process;GO:0070370,cellular heat acclimation;GO:0034605,cellular response to heat;GO:0034599,cellular response to oxidative stress;GO:0034620,cellular response to unfolded protein;GO:0051085,chaperone cofactor-dependent protein refolding;GO:0006402,mRNA catabolic process;GO:0043066,negative regulation of apoptotic process;GO:0060548,negative regulation of cell death;GO:00…	hsa:3303,path:hsa03040,Spliceosome;hsa:3303,path:hsa04141,Protein processing in endoplasmic reticulum;hsa:3303,path:hsa04010,MAPK signaling pathway;hsa:3303,path:hsa04144,Endocytosis;hsa:3303,path:hsa04612,Antigen processing and presentation;hsa:3303,path:hsa04915,Estrogen signaling pathway;hsa:3303,path:hsa04213,Longevity regulating pathway - multiple species;hsa:3303,path:hsa05020,Prion disease…
THOC4_HUMAN	Q86V81	ALYREF	THO complex subunit 4	1.032071164	3.424242673	0.395425842	0.421399871	2.2281569185	0.4084128565	2.2281569185	0.4084128565	5.45564832996387	0.055033	0	0.183296271958684	0.054623	0	GO:0071013,catalytic step 2 spliceosome;GO:0005737,cytoplasm;GO:0005829,cytosol;GO:0070062,extracellular exosome;GO:0016020,membrane;GO:0016607,nuclear speck;GO:0005654,nucleoplasm;GO:0005634,nucleus;GO:0000346,transcription export complex	GO:0062153,C5-methylcytidine-containing RNA binding;GO:0003723,RNA binding	GO:0031124,mRNA 3'-end processing;GO:0006406,mRNA export from nucleus;GO:0000398,mRNA splicing, via spliceosome;GO:0001649,osteoblast differentiation;GO:0032786,positive regulation of DNA-templated transcription, elongation;GO:0000018,regulation of DNA recombination;GO:0031297,replication fork processing;GO:0006405,RNA export from nucleus;GO:0046784,viral mRNA export from host cell nucleus;GO:001…	hsa:10189,path:hsa03040,Spliceosome;hsa:10189,path:hsa03013,RNA transport;hsa:10189,path:hsa03015,mRNA surveillance pathway;hsa:10189,path:hsa05168,Herpes simplex virus 1 infection
VWF_HUMAN	P04275	VWF	von Willebrand factor	1.522512937	1.384812383	3.831268895	26.38383567	1.45366266	15.1075522825	1.45366266	15.1075522825	0.0962209253238108	0.000531	-1	10.3927497749031	0.000539	1	GO:0062023,collagen-containing extracellular matrix;GO:0005783,endoplasmic reticulum;GO:0070062,extracellular exosome;GO:0031012,extracellular matrix;GO:0005576,extracellular region;GO:0005615,extracellular space;GO:0031091,platelet alpha granule;GO:0031093,platelet alpha granule lumen;GO:0033093,Weibel-Palade body	GO:0051087,chaperone binding;GO:0005518,collagen binding;GO:0042802,identical protein binding;GO:0019865,immunoglobulin binding;GO:0005178,integrin binding;GO:0002020,protease binding;GO:0047485,protein N-terminus binding	GO:0007596,blood coagulation;GO:0007597,blood coagulation, intrinsic pathway;GO:0007155,cell adhesion;GO:0031589,cell-substrate adhesion;GO:0030198,extracellular matrix organization;GO:0007599,hemostasis;GO:0030168,platelet activation;GO:0002576,platelet degranulation;GO:0009611,response to wounding	hsa:7450,path:hsa04151,PI3K-Akt signaling pathway;hsa:7450,path:hsa04512,ECM-receptor interaction;hsa:7450,path:hsa04510,Focal adhesion;hsa:7450,path:hsa04610,Complement and coagulation cascades;hsa:7450,path:hsa04611,Platelet activation;hsa:7450,path:hsa05165,Human papillomavirus infection
RBGP1_HUMAN	Q9Y3P9	RABGAP1	Rab GTPase-activating protein 1	0.050388416	0.02338839	0.200293592	2.55E-05	0.036888403	0.100159546	0.036888403	0.100159546	0.368296427781332	0.110825	0	2.71520417948156	0.111133	0	GO:0005813,centrosome;GO:0005829,cytosol;GO:0005875,microtubule associated complex;GO:0016021,integral component of membrane	GO:0005096,GTPase activator activity;GO:0031267,small GTPase binding;GO:0015631,tubulin binding;GO:0004930,G protein-coupled receptor activity	GO:0090630,activation of GTPase activity;GO:0007049,cell cycle;GO:0006886,intracellular protein transport;GO:0043087,regulation of GTPase activity;GO:0042593,glucose homeostasis;GO:0046627,negative regulation of insulin receptor signaling pathway;GO:0040018,positive regulation of multicellular organism growth
TMTC3_HUMAN	Q6ZXV5	TMTC3	Protein O-mannosyl-transferase TMTC3	0.369381304	0.360310674	0.588618164	1.633152075	0.364845989	1.1108851195	0.364845989	1.1108851195	0.328428189914196	0.081170	0	3.04480562481941	0.081446	0	GO:0005783,endoplasmic reticulum;GO:0016021,integral component of membrane	GO:0004169,dolichyl-phosphate-mannose-protein mannosyltransferase activity;GO:0000030,mannosyltransferase activity	GO:1901800,positive regulation of proteasomal protein catabolic process;GO:0035269,protein O-linked mannosylation;GO:0034976,response to endoplasmic reticulum stress
PLOD2_HUMAN	O00469	PLOD2	Procollagen-lysine,2-oxoglutarate 5-dioxygenase 2	0.611380066	0.176799854	0.286941109	0.143587097	0.39408996	0.215264103	0.39408996	0.215264103	1.83072771775608	0.249032	0	0.546230873275736	0.248513	0	GO:0005783,endoplasmic reticulum;GO:0005789,endoplasmic reticulum membrane;GO:0070062,extracellular exosome;GO:0030867,rough endoplasmic reticulum membrane	GO:0005506,iron ion binding;GO:0031418,L-ascorbic acid binding;GO:0008475,procollagen-lysine 5-dioxygenase activity	GO:0006464,cellular protein modification process;GO:0030199,collagen fibril organization;GO:0046947,hydroxylysine biosynthetic process;GO:0017185,peptidyl-lysine hydroxylation;GO:0001666,response to hypoxia	hsa:5352,path:hsa00310,Lysine degradation
LDHA_HUMAN	P00338	LDHA	L-lactate dehydrogenase A chain	61.98851714	107.3367818	53.585796	34.10641036	84.66264947	43.84610318	84.66264947	43.84610318	1.93090476301707	0.235011	0	0.517891932918267	0.234477	0	GO:0005829,cytosol;GO:0070062,extracellular exosome;GO:0016020,membrane;GO:0005634,nucleus;GO:0016021,integral component of membrane	GO:0045296,cadherin binding;GO:0042802,identical protein binding;GO:0019900,kinase binding;GO:0004459,L-lactate dehydrogenase activity;GO:0051287,NAD binding;GO:0016616,oxidoreductase activity, acting on the CH-OH group of donors, NAD or NADP as acceptor	GO:0006096,glycolytic process;GO:0006089,lactate metabolic process;GO:0019674,NAD metabolic process;GO:0043065,positive regulation of apoptotic process;GO:0048569,post-embryonic animal organ development;GO:0006090,pyruvate metabolic process;GO:0051591,response to cAMP;GO:0042493,response to drug;GO:0043627,response to estrogen;GO:0009749,response to glucose;GO:0042542,response to hydrogen peroxid…	hsa:3939,path:hsa00010,Glycolysis / Gluconeogenesis;hsa:3939,path:hsa00620,Pyruvate metabolism;hsa:3939,path:hsa00640,Propanoate metabolism;hsa:3939,path:hsa00270,Cysteine and methionine metabolism;hsa:3939,path:hsa04066,HIF-1 signaling pathway;hsa:3939,path:hsa04922,Glucagon signaling pathway;hsa:3939,path:hsa05230,Central carbon metabolism in cancer
NCBP1_HUMAN	Q09161	NCBP1	Nuclear cap-binding protein subunit 1	0.499894753	0.344576137	0.746878139	0.784826432	0.422235445	0.7658522855	0.422235445	0.7658522855	0.551327524895139	0.272387	0	1.81380387309739	0.272694	0	GO:0005829,cytosol;GO:0005739,mitochondrion;GO:0005845,mRNA cap binding complex;GO:0005846,nuclear cap binding complex;GO:0005654,nucleoplasm;GO:0005634,nucleus;GO:1990904,ribonucleoprotein complex;GO:0034518,RNA cap binding complex	GO:0003729,mRNA binding;GO:0000340,RNA 7-methylguanosine cap binding;GO:0003723,RNA binding;GO:0000339,RNA cap binding	GO:0006370,7-methylguanosine mRNA capping;GO:0008543,fibroblast growth factor receptor signaling pathway;GO:0031047,gene silencing by RNA;GO:0008334,histone mRNA metabolic process;GO:0031124,mRNA 3'-end processing;GO:0045292,mRNA cis splicing, via spliceosome;GO:0006406,mRNA export from nucleus;GO:0000398,mRNA splicing, via spliceosome;GO:0051168,nuclear export;GO:0000184,nuclear-transcribed mRNA…	hsa:4686,path:hsa03040,Spliceosome;hsa:4686,path:hsa03013,RNA transport;hsa:4686,path:hsa03015,mRNA surveillance pathway
ADPRS_HUMAN	Q9NX46	ADPRS	ADP-ribose glycohydrolase ARH3	0.459132574	0.375294656	0.854241269	0.433102312	0.417213615	0.6436717905	0.417213615	0.6436717905	0.648177566824719	0.360063	0	1.54278711757765	0.360302	0	GO:0005759,mitochondrial matrix;GO:0005739,mitochondrion;GO:0016604,nuclear body;GO:0005654,nucleoplasm;GO:0005634,nucleus;GO:0090734,site of DNA damage	GO:0140292,ADP-ribosylserine hydrolase activity;GO:0004553,hydrolase activity, hydrolyzing O-glycosyl compounds;GO:0000287,magnesium ion binding;GO:0061463,O-acetyl-ADP-ribose deacetylase activity;GO:0004649,poly(ADP-ribose) glycohydrolase activity	GO:0006287,base-excision repair, gap-filling;GO:0071451,cellular response to superoxide;GO:0006281,DNA repair;GO:0140290,peptidyl-serine ADP-deribosylation
SCRB2_HUMAN	Q14108	SCARB2	Lysosome membrane protein 2	1.947102839	2.256741739	3.275262756	3.312490194	2.101922289	3.293876475	2.101922289	3.293876475	0.638130271415233	0.351170	0	1.5670781418694	0.351417	0	GO:0030669,clathrin-coated endocytic vesicle membrane;GO:0005737,cytoplasm;GO:0030666,endocytic vesicle membrane;GO:0005789,endoplasmic reticulum membrane;GO:0010008,endosome membrane;GO:0070062,extracellular exosome;GO:0005925,focal adhesion;GO:0000139,Golgi membrane;GO:0016021,integral component of membrane;GO:0031902,late endosome membrane;GO:0043202,lysosomal lumen;GO:0005765,lysosomal membra…	GO:0038024,cargo receptor activity;GO:0015485,cholesterol binding;GO:0019899,enzyme binding;GO:0031210,phosphatidylcholine binding;GO:0001786,phosphatidylserine binding;GO:0042803,protein homodimerization activity;GO:0005044,scavenger receptor activity;GO:0004888,transmembrane signaling receptor activity;GO:0001618,virus receptor activity;GO:0051087,chaperone binding	GO:0015917,aminophospholipid transport;GO:0061024,membrane organization;GO:0010976,positive regulation of neuron projection development;GO:0006622,protein targeting to lysosome;GO:0006898,receptor-mediated endocytosis;GO:0043471,regulation of cellular carbohydrate catabolic process;GO:1904978,regulation of endosome organization;GO:1905123,regulation of glucosylceramidase activity;GO:1905671,regul…	hsa:950,path:hsa04142,Lysosome
SMYD5_HUMAN	Q6GMV2	SMYD5	SET and MYND domain-containing protein 5	0.015106932	0.065590796	0.046125923	0.101340453	0.040348864	0.073733188	0.040348864	0.073733188	0.547227986398743	0.268612	0	1.82739191864237	0.268921	0		GO:0018024,histone-lysine N-methyltransferase activity;GO:0046872,metal ion binding
DIRA2_HUMAN	Q96HU8	DIRAS2	GTP-binding protein Di-Ras2	8.877239315	18.36692083	13.58964887	47.61773806	13.6220800725	30.603693465	13.6220800725	30.603693465	0.445112289733229	0.175500	0	2.24662410601903	0.175836	0	GO:0005886,plasma membrane;GO:0016020,membrane	GO:0019003,GDP binding;GO:0005525,GTP binding;GO:0003924,GTPase activity	GO:0007165,signal transduction
PREB_HUMAN	Q9HCU5	PREB	Prolactin regulatory element-binding protein	0.579414201	0.277542185	0.725481432	0.058754787	0.428478193	0.3921181095	0.428478193	0.3921181095	1.09272737631619	0.404161	0	0.915141344194382	0.403903	0	GO:0070971,endoplasmic reticulum exit site;GO:0005789,endoplasmic reticulum membrane;GO:0030176,integral component of endoplasmic reticulum membrane;GO:0016020,membrane;GO:0005634,nucleus;GO:0016021,integral component of membrane	GO:0003677,DNA binding;GO:0005096,GTPase activator activity;GO:0051020,GTPase binding;GO:0005085,guanyl-nucleotide exchange factor activity	GO:0048208,COPII vesicle coating;GO:0006888,endoplasmic reticulum to Golgi vesicle-mediated transport;GO:0036498,IRE1-mediated unfolded protein response;GO:0032527,protein exit from endoplasmic reticulum;GO:0009306,protein secretion;GO:0003400,regulation of COPII vesicle coating	hsa:10113,path:hsa04141,Protein processing in endoplasmic reticulum
ODO1_HUMAN	Q02218	OGDH	2-oxoglutarate dehydrogenase, mitochondrial	10.16796071	5.490982158	10.00652622	10.3820877	7.829471434	10.19430696	7.829471434	10.19430696	0.768023904393006	0.460562	0	1.30204280658469	0.460697	0	GO:0005759,mitochondrial matrix;GO:0031966,mitochondrial membrane;GO:0005739,mitochondrion;GO:0005634,nucleus;GO:0045252,oxoglutarate dehydrogenase complex	GO:0046872,metal ion binding;GO:0004591,oxoglutarate dehydrogenase (succinyl-transferring) activity;GO:0030976,thiamine pyrophosphate binding;GO:0051087,chaperone binding;GO:0031072,heat shock protein binding;GO:0034602,oxoglutarate dehydrogenase (NAD+) activity	GO:0006103,2-oxoglutarate metabolic process;GO:0006091,generation of precursor metabolites and energy;GO:0006096,glycolytic process;GO:0106077,histone succinylation;GO:0006554,lysine catabolic process;GO:0006104,succinyl-CoA metabolic process;GO:0006099,tricarboxylic acid cycle;GO:0021695,cerebellar cortex development;GO:0021766,hippocampus development;GO:0006734,NADH metabolic process;GO:0061034…	hsa:4967,path:hsa00020,Citrate cycle (TCA cycle)
ACTA_HUMAN	P62736	ACTA2	Actin, aortic smooth muscle	122.8411752	109.0120835	125.573292	260.7151546	115.92662935	193.1442233	115.92662935	193.1442233	0.600207592902935	0.317111	0	1.66609021915809	0.317387	0	GO:0044297,cell body;GO:0005737,cytoplasm;GO:0005829,cytosol;GO:0005869,dynactin complex;GO:0070062,extracellular exosome;GO:0005615,extracellular space;GO:0030175,filopodium;GO:0030027,lamellipodium;GO:0032991,protein-containing complex;GO:0030485,smooth muscle contractile fiber	GO:0005524,ATP binding;GO:0019901,protein kinase binding	GO:0072144,glomerular mesangial cell development;GO:0090131,mesenchyme migration;GO:0006936,muscle contraction;GO:0010628,positive regulation of gene expression;GO:0045893,positive regulation of transcription, DNA-templated;GO:0008217,regulation of blood pressure;GO:0009615,response to virus;GO:0014829,vascular associated smooth muscle contraction	hsa:59,path:hsa04371,Apelin signaling pathway;hsa:59,path:hsa04926,Relaxin signaling pathway;hsa:59,path:hsa04270,Vascular smooth muscle contraction
FCERG_HUMAN	P30273	FCER1G	High affinity immunoglobulin epsilon receptor subunit gamma	0.347528652	0.750552636	0.272380732	0.146163597	0.549040644	0.2092721645	0.549040644	0.2092721645	2.62357225248655	0.163340	0	0.381159695164571	0.162770	0	GO:0009986,cell surface;GO:0009897,external side of plasma membrane;GO:0032998,Fc-epsilon receptor I complex;GO:0101003,ficolin-1-rich granule membrane;GO:0005887,integral component of plasma membrane;GO:0005886,plasma membrane;GO:0070821,tertiary granule membrane;GO:0016021,integral component of membrane	GO:0042802,identical protein binding;GO:0019863,IgE binding;GO:0019767,IgE receptor activity;GO:0019864,IgG binding	GO:0042590,antigen processing and presentation of exogenous peptide antigen via MHC class I;GO:0019886,antigen processing and presentation of exogenous peptide antigen via MHC class II;GO:0007596,blood coagulation;GO:0071404,cellular response to low-density lipoprotein particle stimulus;GO:0042742,defense response to bacterium;GO:0002431,Fc receptor mediated stimulatory signaling pathway;GO:00380…	hsa:2207,path:hsa04072,Phospholipase D signaling pathway;hsa:2207,path:hsa04071,Sphingolipid signaling pathway;hsa:2207,path:hsa04611,Platelet activation;hsa:2207,path:hsa04625,C-type lectin receptor signaling pathway;hsa:2207,path:hsa04650,Natural killer cell mediated cytotoxicity;hsa:2207,path:hsa04664,Fc epsilon RI signaling pathway;hsa:2207,path:hsa05310,Asthma;hsa:2207,path:hsa05152,Tubercul…
C2D1A_HUMAN	Q6P1N0	CC2D1A	Coiled-coil and C2 domain-containing protein 1A	0.186107348	0.159807147	0.20752445	0.214048282	0.1729572475	0.210786366	0.1729572475	0.210786366	0.820533371214341	0.499549	0	1.2187194757479	0.499498	0	GO:0005829,cytosol;GO:0070062,extracellular exosome;GO:0001650,fibrillar center;GO:0016020,membrane;GO:0005815,microtubule organizing center;GO:0005634,nucleus;GO:0005886,plasma membrane	GO:0045296,cadherin binding;GO:0000981,DNA-binding transcription factor activity, RNA polymerase II-specific;GO:0001227,DNA-binding transcription repressor activity, RNA polymerase II-specific;GO:0000978,RNA polymerase II cis-regulatory region sequence-specific DNA binding	GO:1905381,negative regulation of snRNA transcription by RNA polymerase II;GO:0043123,positive regulation of I-kappaB kinase/NF-kappaB signaling;GO:0006357,regulation of transcription by RNA polymerase II
SORCN_HUMAN	P30626	SRI	Sorcin	4.924201769	12.21458599	0.824200679	3.395272732	8.5693938795	2.1097367055	8.5693938795	2.1097367055	4.06183096552282	0.088631	0	0.246194390777974	0.088128	0	GO:0043679,axon terminus;GO:0005737,cytoplasm;GO:0005829,cytosol;GO:0044326,dendritic spine neck;GO:0005789,endoplasmic reticulum membrane;GO:0070062,extracellular exosome;GO:0016020,membrane;GO:0005739,mitochondrion;GO:0005654,nucleoplasm;GO:0016529,sarcoplasmic reticulum;GO:0033017,sarcoplasmic reticulum membrane;GO:0005790,smooth endoplasmic reticulum;GO:0030315,T-tubule;GO:0030018,Z disc	GO:0005246,calcium channel regulator activity;GO:0005509,calcium ion binding;GO:0042802,identical protein binding;GO:0044325,ion channel binding;GO:0002020,protease binding;GO:0046982,protein heterodimerization activity;GO:0070491,repressing transcription factor binding;GO:0005102,signaling receptor binding	GO:0001508,action potential;GO:0006816,calcium ion transport;GO:0042994,cytoplasmic sequestering of transcription factor;GO:0007507,heart development;GO:0006880,intracellular sequestering of iron ion;GO:0007517,muscle organ development;GO:0055118,negative regulation of cardiac muscle contraction;GO:0010459,negative regulation of heart rate;GO:0060315,negative regulation of ryanodine-sensitive cal…
PCP_HUMAN	P42785	PRCP	Lysosomal Pro-X carboxypeptidase	0.276936129	0.327995582	0.793602317	1.092826293	0.3024658555	0.943214305	0.3024658555	0.943214305	0.320675644863126	0.075822	0	3.11841580743318	0.076090	0	GO:0035577,azurophil granule membrane;GO:0045178,basal part of cell;GO:0070062,extracellular exosome;GO:0101003,ficolin-1-rich granule membrane;GO:0043231,intracellular membrane-bounded organelle;GO:0005886,plasma membrane	GO:0008239,dipeptidyl-peptidase activity;GO:0004185,serine-type carboxypeptidase activity;GO:0004180,carboxypeptidase activity;GO:0008236,serine-type peptidase activity	GO:0060055,angiogenesis involved in wound healing;GO:0007597,blood coagulation, intrinsic pathway;GO:0097009,energy homeostasis;GO:0042593,glucose homeostasis;GO:0003085,negative regulation of systemic arterial blood pressure;GO:0043312,neutrophil degranulation;GO:0002353,plasma kallikrein-kinin cascade;GO:0006508,proteolysis;GO:0043535,regulation of blood vessel endothelial cell migration;GO:200…	hsa:5547,path:hsa04614,Renin-angiotensin system;hsa:5547,path:hsa04974,Protein digestion and absorption
H2AY_HUMAN	O75367	MACROH2A1	Core histone macro-H2A.1	3.809771368	23.90074675	2.969220161	2.079371412	13.855259059	2.5242957865	13.855259059	2.5242957865	5.4887621066827	0.054468	0	0.182190443047709	0.054060	0	GO:0001740,Barr body;GO:0000785,chromatin;GO:0000781,chromosome, telomeric region;GO:0000793,condensed chromosome;GO:0070062,extracellular exosome;GO:0000228,nuclear chromosome;GO:0005730,nucleolus;GO:0005654,nucleoplasm;GO:0000786,nucleosome;GO:0005634,nucleus;GO:0005721,pericentric heterochromatin;GO:0001739,sex chromatin	GO:0031490,chromatin DNA binding;GO:0003677,DNA binding;GO:0010385,double-stranded methylated DNA binding;GO:0019899,enzyme binding;GO:0031492,nucleosomal DNA binding;GO:1990841,promoter-specific chromatin binding;GO:0046982,protein heterodimerization activity;GO:0019901,protein kinase binding;GO:0030291,protein serine/threonine kinase inhibitor activity;GO:0000182,rDNA binding;GO:0000979,RNA pol…	GO:0006342,chromatin silencing;GO:0007549,dosage compensation;GO:0071169,establishment of protein localization to chromatin;GO:1902750,negative regulation of cell cycle G2/M phase transition;GO:0045814,negative regulation of gene expression, epigenetic;GO:0061086,negative regulation of histone H3-K27 methylation;GO:0051572,negative regulation of histone H3-K4 methylation;GO:0033128,negative regul…	hsa:9555,path:hsa04217,Necroptosis;hsa:9555,path:hsa05322,Systemic lupus erythematosus;hsa:9555,path:hsa05034,Alcoholism
UBE2O_HUMAN	Q9C0C9	UBE2O	(E3-independent) E2 ubiquitin-conjugating enzyme	0.271041648	0.115513699	0.336633766	0.359796884	0.1932776735	0.348215325	0.1932776735	0.348215325	0.555052174972483	0.275815	0	1.80163243221158	0.276119	0	GO:0005737,cytoplasm;GO:0005829,cytosol;GO:0016604,nuclear body;GO:0005654,nucleoplasm;GO:0005634,nucleus	GO:0005524,ATP binding;GO:0004869,cysteine-type endopeptidase inhibitor activity;GO:0003723,RNA binding;GO:0061631,ubiquitin conjugating enzyme activity;GO:0061630,ubiquitin protein ligase activity;GO:0004842,ubiquitin-protein transferase activity	GO:0043066,negative regulation of apoptotic process;GO:0030513,positive regulation of BMP signaling pathway;GO:0070534,protein K63-linked ubiquitination;GO:0006513,protein monoubiquitination;GO:0042147,retrograde transport, endosome to Golgi	hsa:63893,path:hsa04120,Ubiquitin mediated proteolysis
CPSF3_HUMAN	Q9UKF6	CPSF3	Cleavage and polyadenylation specificity factor subunit 3	0.133930938	0.097305736	0.160296284	0.154947907	0.115618337	0.1576220955	0.115618337	0.1576220955	0.733516050736681	0.432791	0	1.36329668450429	0.432957	0	GO:0005847,mRNA cleavage and polyadenylation specificity factor complex;GO:0005654,nucleoplasm;GO:0005634,nucleus	GO:0008409,5'-3' exonuclease activity;GO:0004521,endoribonuclease activity;GO:0046872,metal ion binding;GO:0003723,RNA binding	GO:0031124,mRNA 3'-end processing;GO:0006398,mRNA 3'-end processing by stem-loop binding and cleavage;GO:0006379,mRNA cleavage;GO:0006406,mRNA export from nucleus;GO:0006378,mRNA polyadenylation;GO:0000398,mRNA splicing, via spliceosome;GO:0006369,termination of RNA polymerase II transcription;GO:0006397,mRNA processing	hsa:51692,path:hsa03015,mRNA surveillance pathway
KDM1A_HUMAN	O60341	KDM1A	Lysine-specific histone demethylase 1A	0.245933893	0.081399722	0.287676859	0.105437459	0.1636668075	0.196557159	0.1636668075	0.196557159	0.832667750860196	0.494613	0	1.20095920487726	0.494551	0	GO:0000785,chromatin;GO:0000781,chromosome, telomeric region;GO:1990391,DNA repair complex;GO:0005654,nucleoplasm;GO:0005634,nucleus;GO:0032991,protein-containing complex;GO:0005667,transcription regulator complex	GO:0050681,androgen receptor binding;GO:0003682,chromatin binding;GO:0032451,demethylase activity;GO:0019899,enzyme binding;GO:0050660,flavin adenine dinucleotide binding;GO:0032452,histone demethylase activity;GO:0034648,histone demethylase activity (H3-dimethyl-K4 specific);GO:0032453,histone demethylase activity (H3-K4 specific);GO:0032454,histone demethylase activity (H3-K9 specific);GO:00434…	GO:0000380,alternative mRNA splicing, via spliceosome;GO:0007596,blood coagulation;GO:0071320,cellular response to cAMP;GO:0071480,cellular response to gamma radiation;GO:0034644,cellular response to UV;GO:0021987,cerebral cortex development;GO:0046098,guanine metabolic process;GO:0034720,histone H3-K4 demethylation;GO:0033169,histone H3-K9 demethylation;GO:0030522,intracellular receptor signalin…	hsa:23028,path:hsa04714,Thermogenesis
MRC1_HUMAN	P22897	MRC1	Macrophage mannose receptor 1	1.240562591	6.174504808	3.586408785	5.156217922	3.7075336995	4.3713133535	3.7075336995	4.3713133535	0.848150978820009	0.488420	0	1.1790353663109	0.488344	0	GO:0009986,cell surface;GO:0010008,endosome membrane;GO:0005887,integral component of plasma membrane;GO:0005886,plasma membrane	GO:0038024,cargo receptor activity;GO:0005537,mannose binding;GO:0038023,signaling receptor activity;GO:0004888,transmembrane signaling receptor activity;GO:0001618,virus receptor activity	GO:0071346,cellular response to interferon-gamma;GO:0071353,cellular response to interleukin-4;GO:0071222,cellular response to lipopolysaccharide;GO:0052031,modulation by symbiont of host defense response;GO:0006898,receptor-mediated endocytosis	hsa:4360,path:hsa04145,Phagosome;hsa:4360,path:hsa05152,Tuberculosis
3HIDH_HUMAN	P31937	HIBADH	3-hydroxyisobutyrate dehydrogenase, mitochondrial	0.16806195	0.660664584	0.482172186	1.186446991	0.414363267	0.8343095885	0.414363267	0.8343095885	0.496654087057756	0.222074	0	2.01347381620099	0.222403	0	GO:0005759,mitochondrial matrix;GO:0005739,mitochondrion	GO:0008442,3-hydroxyisobutyrate dehydrogenase activity;GO:0051287,NAD binding;GO:0050661,NADP binding;GO:0016616,oxidoreductase activity, acting on the CH-OH group of donors, NAD or NADP as acceptor	GO:0009083,branched-chain amino acid catabolic process;GO:0006574,valine catabolic process	hsa:11112,path:hsa00280,Valine, leucine and isoleucine degradation
PURB_HUMAN	Q96QR8	PURB	Transcriptional activator protein Pur-beta	0.237072555	0.128241433	0.20626624	0.121919062	0.182656994	0.164092651	0.182656994	0.164092651	1.11313329930906	0.398132	0	0.898365003203765	0.397861	0	GO:0005654,nucleoplasm;GO:0005634,nucleus	GO:0000981,DNA-binding transcription factor activity, RNA polymerase II-specific;GO:0001227,DNA-binding transcription repressor activity, RNA polymerase II-specific;GO:0003729,mRNA binding;GO:0032422,purine-rich negative regulatory element binding;GO:0003723,RNA binding;GO:0000977,RNA polymerase II transcription regulatory region sequence-specific DNA binding;GO:0003697,single-stranded DNA bindin…	GO:0030154,cell differentiation;GO:0008283,cell population proliferation;GO:0045637,regulation of myeloid cell differentiation;GO:0006357,regulation of transcription by RNA polymerase II
HNRPL_HUMAN	P14866	HNRNPL	Heterogeneous nuclear ribonucleoprotein L	6.791846869	3.570243507	8.530838918	10.32823099	5.181045188	9.429534954	5.181045188	9.429534954	0.549448643360954	0.270657	0	1.82000631375308	0.270965	0	GO:0005737,cytoplasm;GO:0070062,extracellular exosome;GO:0016020,membrane;GO:0005654,nucleoplasm;GO:0005634,nucleus;GO:1990904,ribonucleoprotein complex;GO:0035770,ribonucleoprotein granule	GO:0003729,mRNA binding;GO:0097157,pre-mRNA intronic binding;GO:0003723,RNA binding;GO:0000976,transcription regulatory region sequence-specific DNA binding	GO:0000398,mRNA splicing, via spliceosome;GO:0000381,regulation of alternative mRNA splicing, via spliceosome;GO:0043484,regulation of RNA splicing;GO:0016070,RNA metabolic process;GO:0006396,RNA processing;GO:0006397,mRNA processing
DAB2_HUMAN	P98082	DAB2	Disabled homolog 2	0.255987192	0.281063223	0.428673631	0.566372235	0.2685252075	0.497522933	0.2685252075	0.497522933	0.539724281413175	0.261699	0	1.85279787187205	0.262012	0	GO:0005905,clathrin-coated pit;GO:0030136,clathrin-coated vesicle;GO:0030665,clathrin-coated vesicle membrane;GO:0005737,cytoplasm;GO:0005829,cytosol;GO:0001650,fibrillar center;GO:0005925,focal adhesion;GO:0043231,intracellular membrane-bounded organelle;GO:0005765,lysosomal membrane;GO:0005886,plasma membrane	GO:0038024,cargo receptor activity;GO:0035615,clathrin adaptor activity;GO:0008022,protein C-terminus binding;GO:0046332,SMAD binding	GO:0006915,apoptotic process;GO:0035026,leading edge cell differentiation;GO:0061024,membrane organization;GO:0007275,multicellular organism development;GO:0060766,negative regulation of androgen receptor signaling pathway;GO:0043066,negative regulation of apoptotic process;GO:0090090,negative regulation of canonical Wnt signaling pathway;GO:0032091,negative regulation of protein binding;GO:19030…	hsa:1601,path:hsa04144,Endocytosis
CLIC2_HUMAN	O15247	CLIC2	Chloride intracellular channel protein 2	0.169993898	0.471114187	0.52851449	0.837828883	0.3205540425	0.6831716865	0.3205540425	0.6831716865	0.469214472488242	0.197089	0	2.131221559934	0.197424	0	GO:0034707,chloride channel complex;GO:0005737,cytoplasm;GO:0005829,cytosol;GO:0005654,nucleoplasm;GO:0005634,nucleus;GO:0005886,plasma membrane	GO:0005254,chloride channel activity;GO:0004602,glutathione peroxidase activity;GO:0005244,voltage-gated ion channel activity	GO:1902476,chloride transmembrane transport;GO:0006749,glutathione metabolic process;GO:0060315,negative regulation of ryanodine-sensitive calcium-release channel activity;GO:0051099,positive regulation of binding;GO:0010881,regulation of cardiac muscle contraction by regulation of the release of sequestered calcium ion;GO:0010880,regulation of release of sequestered calcium ion into cytosol by s…
HD_HUMAN	P42858	HTT	Huntingtin	0.160555983	0.303654719	0.481751442	0.210892912	0.232105351	0.346322177	0.232105351	0.346322177	0.670200658273178	0.379335	0	1.4920904473245	0.379556	0	GO:0005776,autophagosome;GO:0030424,axon;GO:0005814,centriole;GO:0005737,cytoplasm;GO:0030659,cytoplasmic vesicle membrane;GO:0005829,cytosol;GO:0030425,dendrite;GO:0005769,early endosome;GO:0005783,endoplasmic reticulum;GO:0005794,Golgi apparatus;GO:0016234,inclusion body;GO:0005770,late endosome;GO:0005654,nucleoplasm;GO:0005634,nucleus;GO:0048471,perinuclear region of cytoplasm;GO:0099524,post…	GO:0048487,beta-tubulin binding;GO:0034452,dynactin binding;GO:0045505,dynein intermediate chain binding;GO:0031072,heat shock protein binding;GO:0042802,identical protein binding;GO:0044325,ion channel binding;GO:0019900,kinase binding;GO:0002039,p53 binding;GO:0005522,profilin binding	GO:0006915,apoptotic process;GO:0000132,establishment of mitotic spindle orientation;GO:0007030,Golgi organization;GO:0099111,microtubule-based transport;GO:2001237,negative regulation of extrinsic apoptotic signaling pathway;GO:1905337,positive regulation of aggrephagy;GO:0043065,positive regulation of apoptotic process;GO:1903599,positive regulation of autophagy of mitochondrion;GO:0045724,posi…	hsa:3064,path:hsa05016,Huntington disease
NSF_HUMAN	P46459	NSF	Vesicle-fusing ATPase	5.808202955	4.485272064	7.209184542	5.981250951	5.1467375095	6.5952177465	5.1467375095	6.5952177465	0.780374160084602	0.470251	0	1.28143658663889	0.470375	0	GO:0005829,cytosol;GO:0043198,dendritic shaft;GO:0005794,Golgi apparatus;GO:0005795,Golgi stack;GO:0005765,lysosomal membrane;GO:0005886,plasma membrane;GO:0014069,postsynaptic density;GO:0005737,cytoplasm	GO:0005524,ATP binding;GO:0016887,ATPase activity;GO:0035255,ionotropic glutamate receptor binding;GO:0046872,metal ion binding;GO:0030165,PDZ domain binding;GO:0019901,protein kinase binding;GO:0044877,protein-containing complex binding;GO:0000149,SNARE binding;GO:0017075,syntaxin-1 binding;GO:0016787,hydrolase activity	GO:0048208,COPII vesicle coating;GO:0006888,endoplasmic reticulum to Golgi vesicle-mediated transport;GO:0006887,exocytosis;GO:0043001,Golgi to plasma membrane protein transport;GO:0048211,Golgi vesicle docking;GO:0006891,intra-Golgi vesicle-mediated transport;GO:0006886,intracellular protein transport;GO:0045026,plasma membrane fusion;GO:0045732,positive regulation of protein catabolic process;G…	hsa:4905,path:hsa04962,Vasopressin-regulated water reabsorption;hsa:4905,path:hsa04727,GABAergic synapse;hsa:4905,path:hsa04721,Synaptic vesicle cycle
BAG3_HUMAN	O95817	BAG3	BAG family molecular chaperone regulator 3	0.37982014	0.280866076	0.352103981	0.391990506	0.330343108	0.3720472435	0.330343108	0.3720472435	0.887906344614538	0.473036	0	1.12624490867235	0.472925	0	GO:0016235,aggresome;GO:0101031,chaperone complex;GO:0005737,cytoplasm;GO:0005829,cytosol;GO:0016020,membrane;GO:0043005,neuron projection;GO:0005634,nucleus;GO:0005886,plasma membrane;GO:0001725,stress fiber;GO:0030018,Z disc	GO:0000774,adenyl-nucleotide exchange factor activity;GO:0045296,cadherin binding;GO:0051087,chaperone binding;GO:0045505,dynein intermediate chain binding;GO:0031072,heat shock protein binding;GO:0044877,protein-containing complex binding	GO:0070842,aggresome assembly;GO:0000045,autophagosome assembly;GO:0007420,brain development;GO:0034605,cellular response to heat;GO:0071260,cellular response to mechanical stimulus;GO:0034620,cellular response to unfolded protein;GO:0061684,chaperone-mediated autophagy;GO:0072321,chaperone-mediated protein transport;GO:0097192,extrinsic apoptotic signaling pathway in absence of ligand;GO:0008625…
SUSD2_HUMAN	Q9UGT4	SUSD2	Sushi domain-containing protein 2	0.091704815	0.106667348	0.769859692	2.990639903	0.0991860815	1.8802497975	0.0991860815	1.8802497975	0.0527515448382863	0.000014	-1	18.9567908023466	0.000014	1	GO:0070062,extracellular exosome;GO:0005615,extracellular space;GO:0016021,integral component of membrane;GO:0005886,plasma membrane		GO:1902807,negative regulation of cell cycle G1/S phase transition;GO:0051782,negative regulation of cell division
CYTB_HUMAN	P04080	CSTB	Cystatin-B	6.805487522	48.86874742	7.397729589	6.226791155	27.837117471	6.812260372	27.837117471	6.812260372	4.08632611657316	0.087820	0	0.244718598435949	0.087319	0	GO:0062023,collagen-containing extracellular matrix;GO:0005737,cytoplasm;GO:0005829,cytosol;GO:0070062,extracellular exosome;GO:0005576,extracellular region;GO:0005615,extracellular space;GO:1904813,ficolin-1-rich granule lumen;GO:0005730,nucleolus;GO:0005634,nucleus;GO:0034774,secretory granule lumen;GO:1904724,tertiary granule lumen	GO:0004869,cysteine-type endopeptidase inhibitor activity;GO:0004866,endopeptidase inhibitor activity;GO:0002020,protease binding;GO:0003723,RNA binding	GO:0008344,adult locomotory behavior;GO:0010466,negative regulation of peptidase activity;GO:0045861,negative regulation of proteolysis;GO:0043312,neutrophil degranulation
SNX27_HUMAN	Q96L92	SNX27	Sorting nexin-27	0.547126524	0.554552958	1.089659627	1.102447848	0.550839741	1.0960537375	0.550839741	1.0960537375	0.502566363448945	0.227494	0	1.98978696691385	0.227822	0	GO:0005829,cytosol;GO:0005769,early endosome;GO:0031901,early endosome membrane;GO:0005768,endosome;GO:0001772,immunological synapse;GO:0005654,nucleoplasm;GO:0016020,membrane;GO:0005856,cytoskeleton	GO:0035091,phosphatidylinositol binding;GO:0032266,phosphatidylinositol-3-phosphate binding	GO:0032456,endocytic recycling;GO:0016197,endosomal transport;GO:0008333,endosome to lysosome transport;GO:0001770,establishment of natural killer cell polarity;GO:0006886,intracellular protein transport;GO:0007165,signal transduction
ERO1A_HUMAN	Q96HE7	ERO1A	ERO1-like protein alpha	6.942895423	3.412592454	6.44010686	2.586755781	5.1777439385	4.5134313205	5.1777439385	4.5134313205	1.14718571544064	0.388365	0	0.871698441272773	0.388074	0	GO:0030425,dendrite;GO:0005783,endoplasmic reticulum;GO:0005788,endoplasmic reticulum lumen;GO:0005789,endoplasmic reticulum membrane;GO:0043231,intracellular membrane-bounded organelle;GO:0016020,membrane	GO:0016491,oxidoreductase activity;GO:0016671,oxidoreductase activity, acting on a sulfur group of donors, disulfide as acceptor;GO:0003756,protein disulfide isomerase activity;GO:0015035,protein disulfide oxidoreductase activity	GO:0010260,animal organ senescence;GO:0050873,brown fat cell differentiation;GO:0045454,cell redox homeostasis;GO:0006464,cellular protein modification process;GO:0071456,cellular response to hypoxia;GO:0034599,cellular response to oxidative stress;GO:0051085,chaperone cofactor-dependent protein refolding;GO:0030968,endoplasmic reticulum unfolded protein response;GO:0030198,extracellular matrix o…	hsa:30001,path:hsa04141,Protein processing in endoplasmic reticulum;hsa:30001,path:hsa05110,Vibrio cholerae infection
NUDT5_HUMAN	Q9UKK9	NUDT5	ADP-sugar pyrophosphatase	0.544774026	0.284319067	0.51077663	0.350734208	0.4145465465	0.430755419	0.4145465465	0.430755419	0.96237105376961	0.446100	0	1.03910024733495	0.445931	0	GO:0005829,cytosol;GO:0070062,extracellular exosome;GO:0005634,nucleus	GO:0044715,8-oxo-dGDP phosphatase activity;GO:0044716,8-oxo-GDP phosphatase activity;GO:0047631,ADP-ribose diphosphatase activity;GO:0019144,ADP-sugar diphosphatase activity;GO:0042802,identical protein binding;GO:0000287,magnesium ion binding;GO:0016779,nucleotidyltransferase activity;GO:0042803,protein homodimerization activity;GO:0030515,snoRNA binding;GO:0016787,hydrolase activity;GO:0017110,…	GO:1990966,ATP generation from poly-ADP-D-ribose;GO:0006338,chromatin remodeling;GO:0019303,D-ribose catabolic process;GO:0034656,nucleobase-containing small molecule catabolic process;GO:0006753,nucleoside phosphate metabolic process;GO:0009117,nucleotide metabolic process;GO:0009191,ribonucleoside diphosphate catabolic process;GO:0019693,ribose phosphate metabolic process;GO:0006139,nucleobase-…	hsa:11164,path:hsa00230,Purine metabolism
PTSS1_HUMAN	P48651	PTDSS1	Phosphatidylserine synthase 1	0.140047582	0.109663446	0.40504096	0.243852992	0.124855514	0.324446976	0.124855514	0.324446976	0.384825636346816	0.124032	0	2.598579474832	0.124351	0	GO:0005789,endoplasmic reticulum membrane;GO:0016021,integral component of membrane;GO:0016020,membrane	GO:0106258,L-serine-phosphatidylcholine phosphatidyltransferase activity;GO:0106245,L-serine-phosphatidylethanolamine phosphatidyltransferase activity	GO:0006659,phosphatidylserine biosynthetic process	hsa:9791,path:hsa00564,Glycerophospholipid metabolism
SRC_HUMAN	P12931	SRC	Proto-oncogene tyrosine-protein kinase Src	0.61142752	0.625318524	0.660991212	0.927282947	0.618373022	0.7941370795	0.618373022	0.7941370795	0.778672899128871	0.468924	0	1.28423629629172	0.469050	0	GO:0005884,actin filament;GO:0005901,caveola;GO:0030054,cell junction;GO:0005737,cytoplasm;GO:0005829,cytosol;GO:0070062,extracellular exosome;GO:0031234,extrinsic component of cytoplasmic side of plasma membrane;GO:0005925,focal adhesion;GO:0098978,glutamatergic synapse;GO:0005770,late endosome;GO:0005764,lysosome;GO:0045121,membrane raft;GO:0005743,mitochondrial inner membrane;GO:0005739,mitoch…	GO:0005524,ATP binding;GO:0051117,ATPase binding;GO:0070700,BMP receptor binding;GO:0045296,cadherin binding;GO:0071253,connexin binding;GO:0019899,enzyme binding;GO:0046875,ephrin receptor binding;GO:0030331,estrogen receptor binding;GO:0070851,growth factor receptor binding;GO:0020037,heme binding;GO:0005158,insulin receptor binding;GO:0005178,integrin binding;GO:0044325,ion channel binding;GO:…	GO:0032148,activation of protein kinase B activity;GO:0034332,adherens junction organization;GO:0086098,angiotensin-activated signaling pathway involved in heart process;GO:0007411,axon guidance;GO:0045453,bone resorption;GO:0060444,branching involved in mammary gland duct morphogenesis;GO:0007155,cell adhesion;GO:0007049,cell cycle;GO:0030154,cell differentiation;GO:0008283,cell population proli…	hsa:6714,path:hsa04015,Rap1 signaling pathway;hsa:6714,path:hsa04012,ErbB signaling pathway;hsa:6714,path:hsa04370,VEGF signaling pathway;hsa:6714,path:hsa04144,Endocytosis;hsa:6714,path:hsa04137,Mitophagy - animal;hsa:6714,path:hsa04510,Focal adhesion;hsa:6714,path:hsa04520,Adherens junction;hsa:6714,path:hsa04530,Tight junction;hsa:6714,path:hsa04540,Gap junction;hsa:6714,path:hsa04810,Regulati…
ETFB_HUMAN	P38117	ETFB	Electron transfer flavoprotein subunit beta	2.817170235	13.45681902	4.642100869	1.555887026	8.1369946275	3.0989939475	8.1369946275	3.0989939475	2.62568909954284	0.163173	0	0.380852401822481	0.162602	0	GO:0005759,mitochondrial matrix;GO:0005739,mitochondrion	GO:0009055,electron transfer activity	GO:0033539,fatty acid beta-oxidation using acyl-CoA dehydrogenase;GO:0022904,respiratory electron transport chain
MFGM_HUMAN	Q08431	MFGE8	Lactadherin	0.100608798	0.055134891	0.092543278	0.421485224	0.0778718445	0.257014251	0.0778718445	0.257014251	0.302986484978998	0.064197	0	3.3004772475885	0.064446	0	GO:0002080,acrosomal membrane;GO:0062023,collagen-containing extracellular matrix;GO:0005788,endoplasmic reticulum lumen;GO:0009897,external side of plasma membrane;GO:0070062,extracellular exosome;GO:0005576,extracellular region;GO:0005615,extracellular space;GO:1903561,extracellular vesicle;GO:0019897,extrinsic component of plasma membrane;GO:0016020,membrane	GO:0005178,integrin binding;GO:0008429,phosphatidylethanolamine binding;GO:0001786,phosphatidylserine binding	GO:1990000,amyloid fibril formation;GO:0001525,angiogenesis;GO:0043277,apoptotic cell clearance;GO:0007155,cell adhesion;GO:0044267,cellular protein metabolic process;GO:0006911,phagocytosis, engulfment;GO:0006910,phagocytosis, recognition;GO:0050766,positive regulation of phagocytosis;GO:0043687,post-translational protein modification;GO:0007338,single fertilization
LEG3_HUMAN	P17931	LGALS3	Galectin-3	11.35215175	39.17941507	11.33791983	16.47764103	25.26578341	13.90778043	25.26578341	13.90778043	1.81666539367418	0.251097	0	0.550459101319431	0.250580	0	GO:0009986,cell surface;GO:0062023,collagen-containing extracellular matrix;GO:0005737,cytoplasm;GO:0070062,extracellular exosome;GO:0005576,extracellular region;GO:0005615,extracellular space;GO:0101003,ficolin-1-rich granule membrane;GO:0001772,immunological synapse;GO:0016020,membrane;GO:0005743,mitochondrial inner membrane;GO:0005634,nucleus;GO:0044216,other organism cell;GO:0005886,plasma me…	GO:0030246,carbohydrate binding;GO:0042056,chemoattractant activity;GO:0019863,IgE binding;GO:0043236,laminin binding;GO:0070492,oligosaccharide binding;GO:0019903,protein phosphatase binding;GO:0004864,protein phosphatase inhibitor activity;GO:0003723,RNA binding	GO:0061844,antimicrobial humoral immune response mediated by antimicrobial peptide;GO:0048245,eosinophil chemotaxis;GO:0030855,epithelial cell differentiation;GO:0045087,innate immune response;GO:0031640,killing of cells of other organism;GO:0048246,macrophage chemotaxis;GO:0002548,monocyte chemotaxis;GO:0071674,mononuclear cell migration;GO:0006397,mRNA processing;GO:0045806,negative regulation …
RT30_HUMAN	Q9NP92	MRPS30	39S ribosomal protein S30, mitochondrial	0.104152277	0.068333251	0.14928786	2.55E-05	0.086242764	0.07465668	0.086242764	0.07465668	1.15519152472357	0.386120	0	0.86565732053764	0.385825	0	GO:0005743,mitochondrial inner membrane;GO:0005762,mitochondrial large ribosomal subunit;GO:0005739,mitochondrion	GO:0003723,RNA binding;GO:0003735,structural constituent of ribosome	GO:0006915,apoptotic process;GO:0070125,mitochondrial translational elongation;GO:0070126,mitochondrial translational termination
GOLP3_HUMAN	Q9H4A6	GOLPH3	Golgi phosphoprotein 3	0.081875008	0.075264637	0.3736432	0.314211598	0.0785698225	0.343927399	0.0785698225	0.343927399	0.228448860801579	0.025470	-1	4.3773472824124	0.025616	1	GO:0005829,cytosol;GO:0005768,endosome;GO:0005794,Golgi apparatus;GO:0031985,Golgi cisterna;GO:0032580,Golgi cisterna membrane;GO:0043231,intracellular membrane-bounded organelle;GO:0005758,mitochondrial intermembrane space;GO:0005739,mitochondrion;GO:0005886,plasma membrane;GO:0005802,trans-Golgi network	GO:0019899,enzyme binding;GO:0070273,phosphatidylinositol-4-phosphate binding	GO:0090164,asymmetric Golgi ribbon formation;GO:0060352,cell adhesion molecule production;GO:0016477,cell migration;GO:0072752,cellular response to rapamycin;GO:0010467,gene expression;GO:0009101,glycoprotein biosynthetic process;GO:0007030,Golgi organization;GO:0090161,Golgi ribbon formation;GO:0043001,Golgi to plasma membrane protein transport;GO:0048194,Golgi vesicle budding;GO:0030032,lamelli…
BAK_HUMAN	Q16611	BAK1	Bcl-2 homologous antagonist/killer	0.283990336	3.313942831	0.123646563	0.25897542	1.7989665835	0.1913109915	1.7989665835	0.1913109915	9.40336239645698	0.019855	1	0.106344938952558	0.019629	-1	GO:0097145,BAK complex;GO:0097136,Bcl-2 family protein complex;GO:0005829,cytosol;GO:0005783,endoplasmic reticulum;GO:0031307,integral component of mitochondrial outer membrane;GO:0005741,mitochondrial outer membrane;GO:0005739,mitochondrion;GO:0046930,pore complex;GO:0016021,integral component of membrane	GO:0051400,BH domain binding;GO:0051087,chaperone binding;GO:0031072,heat shock protein binding;GO:0042802,identical protein binding;GO:0044325,ion channel binding;GO:0046872,metal ion binding;GO:0046982,protein heterodimerization activity;GO:0042803,protein homodimerization activity;GO:0044877,protein-containing complex binding	GO:0097202,activation of cysteine-type endopeptidase activity;GO:0008635,activation of cysteine-type endopeptidase activity involved in apoptotic process by cytochrome c;GO:0007568,aging;GO:0031100,animal organ regeneration;GO:0006915,apoptotic process;GO:1902262,apoptotic process involved in blood vessel morphogenesis;GO:0097190,apoptotic signaling pathway;GO:0001783,B cell apoptotic process;GO:…	hsa:578,path:hsa04141,Protein processing in endoplasmic reticulum;hsa:578,path:hsa04210,Apoptosis;hsa:578,path:hsa04215,Apoptosis - multiple species;hsa:578,path:hsa05200,Pathways in cancer;hsa:578,path:hsa05202,Transcriptional misregulation in cancer;hsa:578,path:hsa05206,MicroRNAs in cancer;hsa:578,path:hsa05203,Viral carcinogenesis;hsa:578,path:hsa05210,Colorectal cancer;hsa:578,path:hsa05212,…
KCD12_HUMAN	Q96CX2	KCTD12	BTB/POZ domain-containing protein KCTD12	3.43556704	7.163418368	6.547222341	10.85809629	5.299492704	8.7026593155	5.299492704	8.7026593155	0.608950955320204	0.325025	0	1.64216837376365	0.325295	0	GO:0042995,cell projection;GO:0045211,postsynaptic membrane;GO:0042734,presynaptic membrane	GO:0042802,identical protein binding;GO:0003723,RNA binding	GO:0051260,protein homooligomerization
NED4L_HUMAN	Q96PU5	NEDD4L	E3 ubiquitin-protein ligase NEDD4-like	0.287904219	0.213559328	0.24096651	0.077617605	0.2507317735	0.1592920575	0.2507317735	0.1592920575	1.57403813746332	0.291088	0	0.635308621944558	0.290624	0	GO:0005737,cytoplasm;GO:0005829,cytosol;GO:0070062,extracellular exosome;GO:0005794,Golgi apparatus;GO:0005771,multivesicular body;GO:0005654,nucleoplasm	GO:0044325,ion channel binding;GO:0019870,potassium channel inhibitor activity;GO:0015459,potassium channel regulator activity;GO:0019871,sodium channel inhibitor activity;GO:0017080,sodium channel regulator activity;GO:0061630,ubiquitin protein ligase activity;GO:0004842,ubiquitin-protein transferase activity	GO:0030154,cell differentiation;GO:0006883,cellular sodium ion homeostasis;GO:0007588,excretion;GO:0034220,ion transmembrane transport;GO:1901380,negative regulation of potassium ion transmembrane transport;GO:1901017,negative regulation of potassium ion transmembrane transporter activity;GO:2000009,negative regulation of protein localization to cell surface;GO:1902306,negative regulation of sodi…	hsa:23327,path:hsa04120,Ubiquitin mediated proteolysis;hsa:23327,path:hsa04144,Endocytosis;hsa:23327,path:hsa04530,Tight junction;hsa:23327,path:hsa04960,Aldosterone-regulated sodium reabsorption
MCAT_HUMAN	O43772	SLC25A20	Mitochondrial carnitine/acylcarnitine carrier protein	1.016782197	1.953911122	1.513323657	1.552840457	1.4853466595	1.533082057	1.4853466595	1.533082057	0.96886311643787	0.443861	0	1.03213754660886	0.443687	0	GO:0005829,cytosol;GO:0016021,integral component of membrane;GO:0005743,mitochondrial inner membrane;GO:0005739,mitochondrion	GO:0015227,acyl carnitine transmembrane transporter activity	GO:0006853,carnitine shuttle;GO:1902603,carnitine transmembrane transport;GO:0001701,in utero embryonic development	hsa:788,path:hsa04714,Thermogenesis
SYAC_HUMAN	P49588	AARS1	Alanine--tRNA ligase, cytoplasmic	6.938281361	3.478480077	7.890047212	5.243376881	5.208380719	6.5667120465	5.208380719	6.5667120465	0.793148943050734	0.480131	0	1.26079724213417	0.480244	0	GO:0005737,cytoplasm;GO:0005829,cytosol;GO:0070062,extracellular exosome;GO:0016020,membrane;GO:0005739,mitochondrion	GO:0004813,alanine-tRNA ligase activity;GO:0016597,amino acid binding;GO:0002161,aminoacyl-tRNA editing activity;GO:0005524,ATP binding;GO:0002196,Ser-tRNA(Ala) hydrolase activity;GO:0000049,tRNA binding;GO:0008270,zinc ion binding;GO:0003676,nucleic acid binding;GO:0045182,translation regulator activity	GO:0006419,alanyl-tRNA aminoacylation;GO:0006418,tRNA aminoacylation for protein translation;GO:0006400,tRNA modification;GO:0008033,tRNA processing;GO:0021680,cerebellar Purkinje cell layer development;GO:0043524,negative regulation of neuron apoptotic process;GO:0050885,neuromuscular process controlling balance;GO:0140018,regulation of cytoplasmic translational fidelity	hsa:16,path:hsa00970,Aminoacyl-tRNA biosynthesis
CSK21_HUMAN	P68400	CSNK2A1	Casein kinase II subunit alpha	0.994900451	0.746870937	1.236630837	0.717852929	0.870885694	0.977241883	0.870885694	0.977241883	0.891166976313478	0.471806	0	1.12212416592986	0.471693	0	GO:0005829,cytosol;GO:0005654,nucleoplasm;GO:0005634,nucleus;GO:0016581,NuRD complex;GO:0005886,plasma membrane;GO:0005956,protein kinase CK2 complex;GO:0016580,Sin3 complex	GO:0005524,ATP binding;GO:0051879,Hsp90 protein binding;GO:0042802,identical protein binding;GO:0016301,kinase activity;GO:0047485,protein N-terminus binding;GO:0106310,protein serine kinase activity;GO:0004674,protein serine/threonine kinase activity;GO:0106311,protein threonine kinase activity;GO:0004672,protein kinase activity	GO:0006915,apoptotic process;GO:0061077,chaperone-mediated protein folding;GO:0016236,macroautophagy;GO:0007076,mitotic chromosome condensation;GO:2001234,negative regulation of apoptotic signaling pathway;GO:0043154,negative regulation of cysteine-type endopeptidase activity involved in apoptotic process;GO:2000059,negative regulation of ubiquitin-dependent protein catabolic process;GO:0018105,p…	hsa:1457,path:hsa03008,Ribosome biogenesis in eukaryotes;hsa:1457,path:hsa04310,Wnt signaling pathway;hsa:1457,path:hsa04064,NF-kappa B signaling pathway;hsa:1457,path:hsa04137,Mitophagy - animal;hsa:1457,path:hsa04520,Adherens junction;hsa:1457,path:hsa05235,PD-L1 expression and PD-1 checkpoint pathway in cancer;hsa:1457,path:hsa05162,Measles
RS5_HUMAN	P46782	RPS5	40S ribosomal protein S5	8.323459214	14.27952859	1.741237861	0.394027363	11.301493902	1.067632612	11.301493902	1.067632612	10.5855645237634	0.015519	1	0.0944682730670733	0.015328	-1	GO:0005829,cytosol;GO:0022626,cytosolic ribosome;GO:0022627,cytosolic small ribosomal subunit;GO:0070062,extracellular exosome;GO:0005925,focal adhesion;GO:0016020,membrane;GO:0005654,nucleoplasm;GO:1990904,ribonucleoprotein complex;GO:0005840,ribosome;GO:0015935,small ribosomal subunit	GO:0003729,mRNA binding;GO:0003723,RNA binding;GO:0019843,rRNA binding;GO:0003735,structural constituent of ribosome	GO:0002181,cytoplasmic translation;GO:0000184,nuclear-transcribed mRNA catabolic process, nonsense-mediated decay;GO:0006450,regulation of translational fidelity;GO:0000028,ribosomal small subunit assembly;GO:0006614,SRP-dependent cotranslational protein targeting to membrane;GO:0006412,translation;GO:0006413,translational initiation;GO:0019083,viral transcription	hsa:6193,path:hsa03010,Ribosome
RS9_HUMAN	P46781	RPS9	40S ribosomal protein S9	9.250777368	45.79999601	2.681655075	1.008493567	27.525386689	1.845074321	27.525386689	1.845074321	14.9183078295088	0.007227	1	0.0670317311740928	0.007116	-1	GO:0005737,cytoplasm;GO:0005829,cytosol;GO:0022626,cytosolic ribosome;GO:0022627,cytosolic small ribosomal subunit;GO:0070062,extracellular exosome;GO:0005925,focal adhesion;GO:0016020,membrane;GO:0005730,nucleolus;GO:0005654,nucleoplasm;GO:0005634,nucleus;GO:1990904,ribonucleoprotein complex;GO:0005840,ribosome;GO:0015935,small ribosomal subunit;GO:0045202,synapse	GO:0003723,RNA binding;GO:0019843,rRNA binding;GO:0003735,structural constituent of ribosome;GO:0045182,translation regulator activity	GO:0002181,cytoplasmic translation;GO:0000184,nuclear-transcribed mRNA catabolic process, nonsense-mediated decay;GO:0008284,positive regulation of cell population proliferation;GO:0045903,positive regulation of translational fidelity;GO:0006364,rRNA processing;GO:0006614,SRP-dependent cotranslational protein targeting to membrane;GO:0006412,translation;GO:0006413,translational initiation;GO:0019…	hsa:6203,path:hsa03010,Ribosome
SRSF1_HUMAN	Q07955	SRSF1	Serine/arginine-rich splicing factor 1	6.531937936	7.494540687	5.183130995	4.085682398	7.0132393115	4.6344066965	7.0132393115	4.6344066965	1.5132981999177	0.302564	0	0.660808292809958	0.302118	0	GO:0071013,catalytic step 2 spliceosome;GO:0005737,cytoplasm;GO:0016607,nuclear speck;GO:0005654,nucleoplasm;GO:0005634,nucleus	GO:0044547,DNA topoisomerase binding;GO:0003729,mRNA binding;GO:0003723,RNA binding;GO:0043422,protein kinase B binding	GO:0000380,alternative mRNA splicing, via spliceosome;GO:0031124,mRNA 3'-end processing;GO:0000395,mRNA 5'-splice site recognition;GO:0006406,mRNA export from nucleus;GO:0006397,mRNA processing;GO:0006376,mRNA splice site selection;GO:0000398,mRNA splicing, via spliceosome;GO:0006405,RNA export from nucleus;GO:0097421,liver regeneration;GO:0048709,oligodendrocyte differentiation;GO:0033120,positi…	hsa:6426,path:hsa03040,Spliceosome;hsa:6426,path:hsa04657,IL-17 signaling pathway;hsa:6426,path:hsa05168,Herpes simplex virus 1 infection
EI2BE_HUMAN	Q13144	EIF2B5	Translation initiation factor eIF-2B subunit epsilon	0.014426029	0.018945837	0.067774788	0.019558661	0.016685933	0.0436667245	0.016685933	0.0436667245	0.382120096963078	0.121839	0	2.61697829543005	0.122156	0	GO:0005737,cytoplasm;GO:0005829,cytosol;GO:0005851,eukaryotic translation initiation factor 2B complex;GO:0005634,nucleus	GO:0005085,guanyl-nucleotide exchange factor activity;GO:0003743,translation initiation factor activity;GO:0031369,translation initiation factor binding	GO:0014002,astrocyte development;GO:0048708,astrocyte differentiation;GO:0042552,myelination;GO:0014003,oligodendrocyte development;GO:0001541,ovarian follicle development;GO:0045948,positive regulation of translational initiation;GO:0034976,response to endoplasmic reticulum stress;GO:0009749,response to glucose;GO:0009408,response to heat;GO:0043434,response to peptide hormone;GO:0050852,T cell …	hsa:8893,path:hsa03013,RNA transport;hsa:8893,path:hsa05168,Herpes simplex virus 1 infection
IR3IP_HUMAN	Q9Y5U9	IER3IP1	Immediate early response 3-interacting protein 1	0.583832515	0.61708774	0.407875426	2.55E-05	0.6004601275	0.203950463	0.6004601275	0.203950463	2.94414692012736	0.140519	0	0.33965696248499	0.139955	0	GO:0030134,COPII-coated ER to Golgi transport vesicle;GO:0005783,endoplasmic reticulum;GO:0005789,endoplasmic reticulum membrane;GO:0005794,Golgi apparatus;GO:0030173,integral component of Golgi membrane;GO:0016020,membrane;GO:0016021,integral component of membrane		GO:0007420,brain development;GO:0006888,endoplasmic reticulum to Golgi vesicle-mediated transport;GO:0035265,organ growth;GO:0003331,positive regulation of extracellular matrix constituent secretion;GO:0050714,positive regulation of protein secretion;GO:0015031,protein transport;GO:2000269,regulation of fibroblast apoptotic process
PML_HUMAN	P29590	PML	Protein PML	7.456373109	8.13575494	7.808186526	10.15198319	7.7960640245	8.980084858	7.7960640245	8.980084858	0.868150373607527	0.480589	0	1.15187418032729	0.480495	0	GO:0000785,chromatin;GO:0000781,chromosome, telomeric region;GO:0005737,cytoplasm;GO:0005829,cytosol;GO:0031901,early endosome membrane;GO:0042406,extrinsic component of endoplasmic reticulum membrane;GO:0000792,heterochromatin;GO:0016363,nuclear matrix;GO:0031965,nuclear membrane;GO:0005730,nucleolus;GO:0005654,nucleoplasm;GO:0005634,nucleus;GO:0016605,PML body	GO:0050897,cobalt ion binding;GO:0003677,DNA binding;GO:0042802,identical protein binding;GO:0046982,protein heterodimerization activity;GO:0042803,protein homodimerization activity;GO:0046332,SMAD binding;GO:0032183,SUMO binding;GO:0140037,sumo-dependent protein binding;GO:0003713,transcription coactivator activity;GO:0031625,ubiquitin protein ligase binding;GO:0004842,ubiquitin-protein transfer…	GO:0006919,activation of cysteine-type endopeptidase activity involved in apoptotic process;GO:0006915,apoptotic process;GO:0060444,branching involved in mammary gland duct morphogenesis;GO:0007050,cell cycle arrest;GO:0045165,cell fate commitment;GO:0071353,cellular response to interleukin-4;GO:1990830,cellular response to leukemia inhibitory factor;GO:0090398,cellular senescence;GO:0032922,circ…	hsa:5371,path:hsa04120,Ubiquitin mediated proteolysis;hsa:5371,path:hsa04144,Endocytosis;hsa:5371,path:hsa05200,Pathways in cancer;hsa:5371,path:hsa05202,Transcriptional misregulation in cancer;hsa:5371,path:hsa05221,Acute myeloid leukemia;hsa:5371,path:hsa05164,Influenza A;hsa:5371,path:hsa05168,Herpes simplex virus 1 infection
HKDC1_HUMAN	Q2TB90	HKDC1	Hexokinase HKDC1	2.55E-05	0.036422743	0.006881084	0.164631917	0.0182241215	0.0857565005	0.0182241215	0.0857565005	0.212510088375166	0.019579	-1	4.70565895316271	0.019703	1	GO:0005829,cytosol;GO:0031966,mitochondrial membrane;GO:0005739,mitochondrion	GO:0005524,ATP binding;GO:0008865,fructokinase activity;GO:0004340,glucokinase activity;GO:0005536,glucose binding;GO:0019158,mannokinase activity	GO:0001678,cellular glucose homeostasis;GO:0051156,glucose 6-phosphate metabolic process;GO:0006096,glycolytic process;GO:0019318,hexose metabolic process	hsa:80201,path:hsa00010,Glycolysis / Gluconeogenesis;hsa:80201,path:hsa00051,Fructose and mannose metabolism;hsa:80201,path:hsa00052,Galactose metabolism;hsa:80201,path:hsa00500,Starch and sucrose metabolism;hsa:80201,path:hsa00520,Amino sugar and nucleotide sugar metabolism;hsa:80201,path:hsa00524,Neomycin, kanamycin and gentamicin biosynthesis;hsa:80201,path:hsa04066,HIF-1 signaling pathway;hsa…
HNRDL_HUMAN	O14979	HNRNPDL	Heterogeneous nuclear ribonucleoprotein D-like	0.426492281	7.60933463	1.287967251	1.800003071	4.0179134555	1.543985161	4.0179134555	1.543985161	2.60230056414383	0.165038	0	0.384275365335828	0.164468	0	GO:0005829,cytosol;GO:0005654,nucleoplasm;GO:0005634,nucleus;GO:0005681,spliceosomal complex;GO:0005737,cytoplasm	GO:0003677,DNA binding;GO:0003690,double-stranded DNA binding;GO:0008143,poly(A) binding;GO:0034046,poly(G) binding;GO:0003723,RNA binding;GO:0003697,single-stranded DNA binding	GO:0035722,interleukin-12-mediated signaling pathway;GO:0010468,regulation of gene expression;GO:0006396,RNA processing
TRFM_HUMAN	P08582	MELTF	Melanotransferrin	0.105893548	0.118033565	0.339813926	0.137168712	0.1119635565	0.238491319	0.1119635565	0.238491319	0.469465961987489	0.197317	0	2.13007988005454	0.197652	0	GO:0046658,anchored component of plasma membrane;GO:0009986,cell surface;GO:0005769,early endosome;GO:0005788,endoplasmic reticulum lumen;GO:0070062,extracellular exosome;GO:0005576,extracellular region;GO:0005615,extracellular space;GO:0005886,plasma membrane;GO:0055037,recycling endosome	GO:0005506,iron ion binding	GO:0044267,cellular protein metabolic process;GO:0055072,iron ion homeostasis;GO:0006826,iron ion transport;GO:1900025,negative regulation of substrate adhesion-dependent cell spreading;GO:0090091,positive regulation of extracellular matrix disassembly;GO:0010756,positive regulation of plasminogen activation;GO:0043687,post-translational protein modification
FBLN1_HUMAN	P23142	FBLN1	Fibulin-1	16.21595567	15.48507659	6.388216911	14.06622527	15.85051613	10.2272210905	15.85051613	10.2272210905	1.54983606883432	0.295583	0	0.64522953111559	0.295125	0	GO:0062023,collagen-containing extracellular matrix;GO:0071953,elastic fiber;GO:0070062,extracellular exosome;GO:0031012,extracellular matrix;GO:0005576,extracellular region;GO:0005615,extracellular space;GO:0005604,basement membrane	GO:0005509,calcium ion binding;GO:0005201,extracellular matrix structural constituent;GO:0070051,fibrinogen binding;GO:0001968,fibronectin binding;GO:0042802,identical protein binding;GO:0005178,integrin binding;GO:0016504,peptidase activator activity;GO:0008022,protein C-terminus binding;GO:0044877,protein-containing complex binding	GO:0072378,blood coagulation, fibrin clot formation;GO:0030198,extracellular matrix organization;GO:0007162,negative regulation of cell adhesion;GO:2000146,negative regulation of cell motility;GO:0070373,negative regulation of ERK1 and ERK2 cascade;GO:0001933,negative regulation of protein phosphorylation;GO:2000647,negative regulation of stem cell proliferation;GO:1900025,negative regulation of …
ITAV_HUMAN	P06756	ITGAV	Integrin alpha-V	1.275777564	1.547982956	1.031708275	2.543248807	1.41188026	1.787478541	1.41188026	1.787478541	0.789872564965243	0.477611	0	1.26602700784272	0.477727	0	GO:0035868,alphav-beta3 integrin-HMGB1 complex;GO:0035867,alphav-beta3 integrin-IGF-1-IGF1R complex;GO:0035866,alphav-beta3 integrin-PKCalpha complex;GO:0009986,cell surface;GO:0005829,cytosol;GO:0009897,external side of plasma membrane;GO:0070062,extracellular exosome;GO:0031527,filopodium membrane;GO:0005925,focal adhesion;GO:0005887,integral component of plasma membrane;GO:0034683,integrin alp…	GO:0015026,coreceptor activity;GO:0050840,extracellular matrix binding;GO:1990430,extracellular matrix protein binding;GO:0001968,fibronectin binding;GO:0005178,integrin binding;GO:0046872,metal ion binding;GO:0001846,opsonin binding;GO:0002020,protease binding;GO:0005080,protein kinase C binding;GO:0050431,transforming growth factor beta binding;GO:0001618,virus receptor activity;GO:0005245,volt…	GO:0001525,angiogenesis;GO:0002479,antigen processing and presentation of exogenous peptide antigen via MHC class I, TAP-dependent;GO:0038027,apolipoprotein A-I-mediated signaling pathway;GO:0043277,apoptotic cell clearance;GO:0070588,calcium ion transmembrane transport;GO:0007155,cell adhesion;GO:0033627,cell adhesion mediated by integrin;GO:0007160,cell-matrix adhesion;GO:0031589,cell-substrate…	hsa:3685,path:hsa04151,PI3K-Akt signaling pathway;hsa:3685,path:hsa04512,ECM-receptor interaction;hsa:3685,path:hsa04514,Cell adhesion molecules (CAMs);hsa:3685,path:hsa04145,Phagosome;hsa:3685,path:hsa04510,Focal adhesion;hsa:3685,path:hsa04810,Regulation of actin cytoskeleton;hsa:3685,path:hsa04919,Thyroid hormone signaling pathway;hsa:3685,path:hsa05200,Pathways in cancer;hsa:3685,path:hsa0520…
STRAP_HUMAN	Q9Y3F4	STRAP	Serine-threonine kinase receptor-associated protein	1.246356903	0.184462669	1.464460937	0.948744094	0.715409786	1.2066025155	0.715409786	1.2066025155	0.592912559695389	0.310483	0	1.68658933538826	0.310764	0	GO:0005737,cytoplasm;GO:0005829,cytosol;GO:0005634,nucleus;GO:0032797,SMN complex;GO:0034719,SMN-Sm protein complex	GO:0003729,mRNA binding;GO:0003723,RNA binding;GO:0005102,signaling receptor binding;GO:1990447,U2 snRNP binding	GO:0000380,alternative mRNA splicing, via spliceosome;GO:0030277,maintenance of gastrointestinal epithelium;GO:0010633,negative regulation of epithelial cell migration;GO:0050680,negative regulation of epithelial cell proliferation;GO:0010719,negative regulation of epithelial to mesenchymal transition;GO:0060394,negative regulation of pathway-restricted SMAD protein phosphorylation;GO:0000122,neg…	hsa:11171,path:hsa03013,RNA transport
RHG01_HUMAN	Q07960	ARHGAP1	Rho GTPase-activating protein 1	8.154519142	5.748441467	9.624670937	7.82341948	6.9514803045	8.7240452085	6.9514803045	8.7240452085	0.796818464182997	0.482942	0	1.25499099851474	0.483052	0	GO:0005737,cytoplasm;GO:0005829,cytosol;GO:0010008,endosome membrane;GO:0070062,extracellular exosome;GO:0048471,perinuclear region of cytoplasm;GO:0016021,integral component of membrane	GO:0045296,cadherin binding;GO:0005096,GTPase activator activity;GO:0017124,SH3 domain binding;GO:0031267,small GTPase binding	GO:0016197,endosomal transport;GO:2001136,negative regulation of endocytic recycling;GO:0051056,regulation of small GTPase mediated signal transduction;GO:0007266,Rho protein signal transduction;GO:0007264,small GTPase mediated signal transduction;GO:0033572,transferrin transport;GO:0007165,signal transduction
HDAC2_HUMAN	Q92769	HDAC2	Histone deacetylase 2	1.047928951	0.480066132	1.545228931	1.218569338	0.7639975415	1.3818991345	0.7639975415	1.3818991345	0.552860568782707	0.273798	0	1.80877432116711	0.274104	0	GO:0000785,chromatin;GO:0005737,cytoplasm;GO:0035098,ESC/E(Z) complex;GO:0000118,histone deacetylase complex;GO:0005654,nucleoplasm;GO:0005634,nucleus;GO:0016581,NuRD complex;GO:0032991,protein-containing complex;GO:0016580,Sin3 complex;GO:0016021,integral component of membrane	GO:0003682,chromatin binding;GO:0019213,deacetylase activity;GO:0019899,enzyme binding;GO:0031072,heat shock protein binding;GO:0004407,histone deacetylase activity;GO:0042826,histone deacetylase binding;GO:0032041,NAD-dependent histone deacetylase activity (H3-K14 specific);GO:0051059,NF-kappaB binding;GO:1990841,promoter-specific chromatin binding;GO:0033558,protein deacetylase activity;GO:0003…	GO:0043044,ATP-dependent chromatin remodeling;GO:0048149,behavioral response to ethanol;GO:0007596,blood coagulation;GO:0003300,cardiac muscle hypertrophy;GO:1903351,cellular response to dopamine;GO:0034605,cellular response to heat;GO:0070301,cellular response to hydrogen peroxide;GO:0071300,cellular response to retinoic acid;GO:0071560,cellular response to transforming growth factor beta stimul…	hsa:3066,path:hsa04330,Notch signaling pathway;hsa:3066,path:hsa04110,Cell cycle;hsa:3066,path:hsa04919,Thyroid hormone signaling pathway;hsa:3066,path:hsa04213,Longevity regulating pathway - multiple species;hsa:3066,path:hsa05200,Pathways in cancer;hsa:3066,path:hsa05202,Transcriptional misregulation in cancer;hsa:3066,path:hsa05206,MicroRNAs in cancer;hsa:3066,path:hsa05203,Viral carcinogenesi…
CAH3_HUMAN	P07451	CA3	Carbonic anhydrase 3	0.12539264	0.088674776	0.391782854	1.0506638	0.107033708	0.721223327	0.107033708	0.721223327	0.148405776675607	0.004511	-1	6.73828217742396	0.004554	1	GO:0005829,cytosol	GO:0004089,carbonate dehydratase activity;GO:0016836,hydro-lyase activity;GO:0016151,nickel cation binding;GO:0016791,phosphatase activity;GO:0008270,zinc ion binding	GO:0015701,bicarbonate transport;GO:0006730,one-carbon metabolic process;GO:0009617,response to bacterium;GO:0045471,response to ethanol;GO:0006979,response to oxidative stress	hsa:761,path:hsa00910,Nitrogen metabolism
DAAF5_HUMAN	Q86Y56	DNAAF5	Dynein axonemal assembly factor 5	0.131608236	0.587705562	0.169588187	0.090566873	0.359656899	0.13007753	0.359656899	0.13007753	2.76494256156309	0.152668	0	0.361671165940849	0.152099	0	GO:0005737,cytoplasm;GO:0120293,dynein axonemal particle	GO:0045505,dynein intermediate chain binding	GO:0003341,cilium movement;GO:0036159,inner dynein arm assembly;GO:0036158,outer dynein arm assembly
ARFG2_HUMAN	Q8N6H7	ARFGAP2	ADP-ribosylation factor GTPase-activating protein 2	0.08563576	0.072496501	0.26942839	0.121118404	0.0790661305	0.195273397	0.0790661305	0.195273397	0.404899652050402	0.140661	0	2.46974773857183	0.140988	0	GO:0005829,cytosol;GO:0005794,Golgi apparatus;GO:0000139,Golgi membrane;GO:0005886,plasma membrane	GO:0005096,GTPase activator activity;GO:0046872,metal ion binding	GO:0048205,COPI coating of Golgi vesicle;GO:0006888,endoplasmic reticulum to Golgi vesicle-mediated transport;GO:0015031,protein transport;GO:0006890,retrograde vesicle-mediated transport, Golgi to endoplasmic reticulum;GO:0043547,positive regulation of GTPase activity	hsa:84364,path:hsa04144,Endocytosis
LIN7C_HUMAN	Q9NUP9	LIN7C	Protein lin-7 homolog C	1.07657422	0.892382319	0.176626489	0.033465968	0.9844782695	0.1050462285	0.9844782695	0.1050462285	9.37185735802023	0.019991	1	0.106702434938814	0.019764	-1	GO:0016323,basolateral plasma membrane;GO:0005923,bicellular tight junction;GO:0005911,cell-cell junction;GO:0005737,cytoplasm;GO:0098978,glutamatergic synapse;GO:0097025,MPP7-DLG1-LIN7 complex;GO:0005886,plasma membrane;GO:0098839,postsynaptic density membrane;GO:0098793,presynapse;GO:0045202,synapse;GO:0016328,lateral plasma membrane;GO:0045211,postsynaptic membrane	GO:0008092,cytoskeletal protein binding;GO:0097016,L27 domain binding;GO:0030165,PDZ domain binding;GO:0019904,protein domain specific binding	GO:0006887,exocytosis;GO:0045199,maintenance of epithelial cell apical/basal polarity;GO:0002011,morphogenesis of an epithelial sheet;GO:0007269,neurotransmitter secretion;GO:0006836,neurotransmitter transport;GO:1903361,protein localization to basolateral plasma membrane;GO:0015031,protein transport
GOGA2_HUMAN	Q08379	GOLGA2	Golgin subfamily A member 2	0.384120966	0.137666061	0.338367775	0.349568922	0.2608935135	0.3439683485	0.2608935135	0.3439683485	0.758481164437722	0.452984	0	1.31842430225848	0.453128	0	GO:0005801,cis-Golgi network;GO:0030134,COPII-coated ER to Golgi transport vesicle;GO:0033116,endoplasmic reticulum-Golgi intermediate compartment membrane;GO:0005794,Golgi apparatus;GO:0000137,Golgi cis cisterna;GO:0032580,Golgi cisterna membrane;GO:0000139,Golgi membrane;GO:0005874,microtubule;GO:0072686,mitotic spindle;GO:0000922,spindle pole	GO:0045296,cadherin binding;GO:0042802,identical protein binding;GO:0061676,importin-alpha family protein binding;GO:0008017,microtubule binding;GO:0019901,protein kinase binding;GO:0019905,syntaxin binding	GO:0008356,asymmetric cell division;GO:0007098,centrosome cycle;GO:0048208,COPII vesicle coating;GO:0006888,endoplasmic reticulum to Golgi vesicle-mediated transport;GO:0090166,Golgi disassembly;GO:0007030,Golgi organization;GO:0090161,Golgi ribbon formation;GO:0007020,microtubule nucleation;GO:0090307,mitotic spindle assembly;GO:0010507,negative regulation of autophagy;GO:0032091,negative regula…
IC1_HUMAN	P05155	SERPING1	Plasma protease C1 inhibitor	3.742495324	2.365700047	4.140360796	34.68648379	3.0540976855	19.413422293	3.0540976855	19.413422293	0.157318871418216	0.005833	-1	6.35651648772385	0.005885	1	GO:0072562,blood microparticle;GO:0062023,collagen-containing extracellular matrix;GO:0005788,endoplasmic reticulum lumen;GO:0070062,extracellular exosome;GO:0005576,extracellular region;GO:0005615,extracellular space;GO:0031093,platelet alpha granule lumen	GO:0004867,serine-type endopeptidase inhibitor activity	GO:0008015,blood circulation;GO:0007597,blood coagulation, intrinsic pathway;GO:0006958,complement activation, classical pathway;GO:0042730,fibrinolysis;GO:0045087,innate immune response;GO:2000267,negative regulation of blood coagulation, intrinsic pathway;GO:0001869,negative regulation of complement activation, lectin pathway;GO:0010951,negative regulation of endopeptidase activity;GO:0002576,p…	hsa:710,path:hsa04610,Complement and coagulation cascades;hsa:710,path:hsa05133,Pertussis
DHRS4_HUMAN	Q9BTZ2	DHRS4	Dehydrogenase/reductase SDR family member 4	0.270539803	0.561995607	0.385651297	0.457764634	0.416267705	0.4217079655	0.416267705	0.4217079655	0.987099459946056	0.437660	0	1.01306913900515	0.437472	0	GO:0005829,cytosol;GO:0005789,endoplasmic reticulum membrane;GO:0005739,mitochondrion;GO:0005634,nucleus;GO:0005782,peroxisomal matrix;GO:0005778,peroxisomal membrane;GO:0005777,peroxisome	GO:0000253,3-keto sterol reductase activity;GO:0018455,alcohol dehydrogenase [NAD(P)+] activity;GO:0004090,carbonyl reductase (NADPH) activity;GO:0042802,identical protein binding;GO:0016655,oxidoreductase activity, acting on NAD(P)H, quinone or similar compound as acceptor;GO:0016491,oxidoreductase activity	GO:0006066,alcohol metabolic process;GO:0042180,cellular ketone metabolic process;GO:2000379,positive regulation of reactive oxygen species metabolic process;GO:0008104,protein localization;GO:0008202,steroid metabolic process	hsa:10901,path:hsa00830,Retinol metabolism;hsa:10901,path:hsa04146,Peroxisome
TENS1_HUMAN	Q9HBL0	TNS1	Tensin-1	1.910592365	1.392653571	2.497810275	11.13235379	1.651622968	6.8150820325	1.651622968	6.8150820325	0.242348215344098	0.031320	-1	4.12629405411611	0.031488	1	GO:0009986,cell surface;GO:0005737,cytoplasm;GO:0005856,cytoskeleton;GO:0005925,focal adhesion	GO:0003779,actin binding;GO:0003723,RNA binding	GO:0035556,intracellular signal transduction;GO:0007044,cell-substrate junction assembly;GO:0010761,fibroblast migration
DSRAD_HUMAN	P55265	ADAR	Double-stranded RNA-specific adenosine deaminase	2.83528052	1.892713599	3.825252133	8.687295742	2.3639970595	6.2562739375	2.3639970595	6.2562739375	0.377860222093256	0.118409	0	2.64648126881479	0.118724	0	GO:0005737,cytoplasm;GO:0016020,membrane;GO:0005730,nucleolus;GO:0005654,nucleoplasm;GO:0005634,nucleus;GO:0044530,supraspliceosomal complex	GO:0003677,DNA binding;GO:0003726,double-stranded RNA adenosine deaminase activity;GO:0003725,double-stranded RNA binding;GO:0046872,metal ion binding;GO:0003723,RNA binding;GO:0008251,tRNA-specific adenosine deaminase activity;GO:0004000,adenosine deaminase activity	GO:0006382,adenosine to inosine editing;GO:0016553,base conversion or substitution editing;GO:0098586,cellular response to virus;GO:0051607,defense response to virus;GO:0060216,definitive hemopoiesis;GO:0030218,erythrocyte differentiation;GO:0002244,hematopoietic progenitor cell differentiation;GO:0061484,hematopoietic stem cell homeostasis;GO:0045087,innate immune response;GO:0035280,miRNA loadi…	hsa:103,path:hsa04623,Cytosolic DNA-sensing pathway;hsa:103,path:hsa05162,Measles;hsa:103,path:hsa05164,Influenza A
ECHB_HUMAN	P55084	HADHB	Trifunctional enzyme subunit beta, mitochondrial	13.13235144	15.46604554	13.73579594	12.55692664	14.29919849	13.14636129	14.29919849	13.14636129	1.08769249335	0.405670	0	0.919377495122805	0.405414	0	GO:0005783,endoplasmic reticulum;GO:0005740,mitochondrial envelope;GO:0005743,mitochondrial inner membrane;GO:0042645,mitochondrial nucleoid;GO:0005741,mitochondrial outer membrane;GO:0005739,mitochondrion	GO:0003857,3-hydroxyacyl-CoA dehydrogenase activity;GO:0003988,acetyl-CoA C-acyltransferase activity;GO:0050633,acetyl-CoA C-myristoyltransferase activity;GO:0004300,enoyl-CoA hydratase activity;GO:0003723,RNA binding;GO:0016747,transferase activity, transferring acyl groups other than amino-acyl groups	GO:0035965,cardiolipin acyl-chain remodeling;GO:0006635,fatty acid beta-oxidation	hsa:3032,path:hsa00062,Fatty acid elongation;hsa:3032,path:hsa00071,Fatty acid degradation;hsa:3032,path:hsa00280,Valine, leucine and isoleucine degradation
PPM1F_HUMAN	P49593	PPM1F	Protein phosphatase 1F	0.56625909	0.515057423	0.703875125	3.815331234	0.5406582565	2.2596031795	0.5406582565	2.2596031795	0.239271329322362	0.029968	-1	4.17935572486721	0.030131	1	GO:0005829,cytosol;GO:0005634,nucleus;GO:0048471,perinuclear region of cytoplasm;GO:0032991,protein-containing complex	GO:0033192,calmodulin-dependent protein phosphatase activity;GO:0046872,metal ion binding;GO:0106306,protein serine phosphatase activity;GO:0004722,protein serine/threonine phosphatase activity;GO:0106307,protein threonine phosphatase activity;GO:0008138,protein tyrosine/serine/threonine phosphatase activity	GO:0035690,cellular response to drug;GO:0016576,histone dephosphorylation;GO:0097193,intrinsic apoptotic signaling pathway;GO:2000048,negative regulation of cell-cell adhesion mediated by cadherin;GO:0033137,negative regulation of peptidyl-serine phosphorylation;GO:0006469,negative regulation of protein kinase activity;GO:0044387,negative regulation of protein kinase activity by regulation of pro…
MGMT_HUMAN	P16455	MGMT	Methylated-DNA--protein-cysteine methyltransferase	0.293863056	0.199352232	0.034938362	0.011723725	0.246607644	0.0233310435	0.246607644	0.0233310435	10.5699363168218	0.015568	1	0.0946079493788927	0.015376	-1	GO:0016020,membrane;GO:0005654,nucleoplasm;GO:0005634,nucleus	GO:0003677,DNA binding;GO:0009008,DNA-methyltransferase activity;GO:0046872,metal ion binding;GO:0003908,methylated-DNA-[protein]-cysteine S-methyltransferase activity;GO:0008168,methyltransferase activity;GO:0005509,calcium ion binding	GO:0006307,DNA dealkylation involved in DNA repair;GO:0006266,DNA ligation;GO:0006281,DNA repair;GO:0043066,negative regulation of apoptotic process;GO:2000781,positive regulation of double-strand break repair;GO:0071479,cellular response to ionizing radiation;GO:0071407,cellular response to organic cyclic compound;GO:0034599,cellular response to oxidative stress;GO:0060644,mammary gland epitheli…
RAE1L_HUMAN	P78406	RAE1	mRNA export factor	0.41728467	0.08251342	0.451511488	0.187080115	0.249899045	0.3192958015	0.249899045	0.3192958015	0.782656846178417	0.472027	0	1.27769916647741	0.472149	0	GO:0005737,cytoplasm;GO:0001650,fibrillar center;GO:0043657,host cell;GO:0097431,mitotic spindle pole;GO:0005635,nuclear envelope;GO:0005643,nuclear pore;GO:0005654,nucleoplasm;GO:0005634,nucleus;GO:0000922,spindle pole	GO:0008017,microtubule binding;GO:0003723,RNA binding;GO:0043130,ubiquitin binding	GO:0007049,cell cycle;GO:0051301,cell division;GO:0075733,intracellular transport of virus;GO:0006406,mRNA export from nucleus;GO:0016925,protein sumoylation;GO:1900034,regulation of cellular response to heat;GO:0060964,regulation of gene silencing by miRNA;GO:0006110,regulation of glycolytic process;GO:0060236,regulation of mitotic spindle organization;GO:0006405,RNA export from nucleus;GO:00009…	hsa:8480,path:hsa03013,RNA transport;hsa:8480,path:hsa05164,Influenza A
HLAA_HUMAN	P04439	HLA-A	HLA class I histocompatibility antigen, A alpha chain	11.73191148	8.161887232	17.74886759	10.52512536	9.946899356	14.136996475	9.946899356	14.136996475	0.703607684531166	0.407923	0	1.4212465582526	0.408116	0	GO:0009986,cell surface;GO:0031901,early endosome membrane;GO:0012507,ER to Golgi transport vesicle membrane;GO:0009897,external side of plasma membrane;GO:0070062,extracellular exosome;GO:0005615,extracellular space;GO:0000139,Golgi membrane;GO:0071556,integral component of lumenal side of endoplasmic reticulum membrane;GO:0042612,MHC class I protein complex;GO:0032398,MHC class Ib protein compl…	GO:0030881,beta-2-microglobulin binding;GO:0042288,MHC class I protein binding;GO:0046703,natural killer cell lectin-like receptor binding;GO:0042605,peptide antigen binding;GO:0005102,signaling receptor binding;GO:0042608,T cell receptor binding;GO:0051087,chaperone binding;GO:0046977,TAP binding;GO:0023026,MHC class II protein complex binding;GO:0032395,MHC class II receptor activity;GO:0030247…	GO:0002250,adaptive immune response;GO:0019731,antibacterial humoral response;GO:0002476,antigen processing and presentation of endogenous peptide antigen via MHC class Ib;GO:0002479,antigen processing and presentation of exogenous peptide antigen via MHC class I, TAP-dependent;GO:0002480,antigen processing and presentation of exogenous peptide antigen via MHC class I, TAP-independent;GO:0002477,…	hsa:3133,path:hsa04514,Cell adhesion molecules (CAMs);hsa:3133,path:hsa04144,Endocytosis;hsa:3133,path:hsa04145,Phagosome;hsa:3133,path:hsa04218,Cellular senescence;hsa:3133,path:hsa04650,Natural killer cell mediated cytotoxicity;hsa:3133,path:hsa04612,Antigen processing and presentation;hsa:3133,path:hsa05203,Viral carcinogenesis;hsa:3133,path:hsa05320,Autoimmune thyroid disease;hsa:3133,path:hs…
ACTY_HUMAN	P42025	ACTR1B	Beta-centractin	0.367761245	0.086423349	0.23924329	0.240113424	0.227092297	0.239678357	0.227092297	0.239678357	0.947487707452868	0.451298	0	1.05542266367582	0.451140	0	GO:0005813,centrosome;GO:0005737,cytoplasm;GO:0005829,cytosol;GO:0005869,dynactin complex;GO:0070062,extracellular exosome;GO:0005576,extracellular region;GO:1904813,ficolin-1-rich granule lumen;GO:0016020,membrane;GO:0015630,microtubule cytoskeleton;GO:0034774,secretory granule lumen	GO:0005524,ATP binding	GO:0019886,antigen processing and presentation of exogenous peptide antigen via MHC class II;GO:0043312,neutrophil degranulation
EPB42_HUMAN	P16452	EPB42	Protein 4.2	2.23809604	5.231327785	0.900776407	25.82182037	3.7347119125	13.3612983885	3.7347119125	13.3612983885	0.27951714001945	0.050122	0	3.57759813917106	0.050341	0	GO:0030863,cortical cytoskeleton;GO:0005856,cytoskeleton;GO:0005886,plasma membrane	GO:0005524,ATP binding;GO:0003810,protein-glutamine gamma-glutamyltransferase activity;GO:0005200,structural constituent of cytoskeleton	GO:0000902,cell morphogenesis;GO:0043249,erythrocyte maturation;GO:0020027,hemoglobin metabolic process;GO:0055072,iron ion homeostasis;GO:0018149,peptide cross-linking;GO:0008360,regulation of cell shape;GO:0048536,spleen development
FLOT2_HUMAN	Q14254	FLOT2	Flotillin-2	2.2542946	3.136970844	3.365517802	7.411767561	2.695632722	5.3886426815	2.695632722	5.3886426815	0.500243360216572	0.225363	0	1.99902703269678	0.225692	0	GO:0005912,adherens junction;GO:0016323,basolateral plasma membrane;GO:0005901,caveola;GO:0044291,cell-cell contact zone;GO:0031410,cytoplasmic vesicle;GO:0030139,endocytic vesicle;GO:0005768,endosome;GO:0070062,extracellular exosome;GO:0016600,flotillin complex;GO:0005925,focal adhesion;GO:0043231,intracellular membrane-bounded organelle;GO:0030027,lamellipodium;GO:0016020,membrane;GO:0048471,pe…	GO:0035255,ionotropic glutamate receptor binding;GO:0002020,protease binding	GO:0007155,cell adhesion;GO:0008544,epidermis development;GO:0001765,membrane raft assembly;GO:1902992,negative regulation of amyloid precursor protein catabolic process;GO:0010629,negative regulation of gene expression;GO:1903905,positive regulation of establishment of T cell polarity;GO:0051092,positive regulation of NF-kappaB transcription factor activity;GO:0072659,protein localization to pla…	hsa:2319,path:hsa04910,Insulin signaling pathway
TIM50_HUMAN	Q3ZCQ8	TIMM50	Mitochondrial import inner membrane translocase subunit TIM50	0.290146442	0.183168896	0.451309565	0.179418018	0.236657669	0.3153637915	0.236657669	0.3153637915	0.750427523319525	0.446528	0	1.33257372487684	0.446679	0	GO:0016021,integral component of membrane;GO:0005743,mitochondrial inner membrane;GO:0005739,mitochondrion;GO:0016607,nuclear speck;GO:0005654,nucleoplasm;GO:0005744,TIM23 mitochondrial import inner membrane translocase complex	GO:0005134,interleukin-2 receptor binding;GO:0004721,phosphoprotein phosphatase activity;GO:0004722,protein serine/threonine phosphatase activity;GO:0004725,protein tyrosine phosphatase activity;GO:0043021,ribonucleoprotein complex binding;GO:0003723,RNA binding	GO:0007006,mitochondrial membrane organization;GO:0006470,protein dephosphorylation;GO:0030150,protein import into mitochondrial matrix;GO:0001836,release of cytochrome c from mitochondria;GO:0015031,protein transport
PRDX1_HUMAN	Q06830	PRDX1	Peroxiredoxin-1	311.0031401	417.1408384	49.78075599	26.66193977	364.07198925	38.22134788	364.07198925	38.22134788	9.52535714839369	0.019338	1	0.104982940211185	0.019116	-1	GO:0005737,cytoplasm;GO:0005829,cytosol;GO:0070062,extracellular exosome;GO:0005615,extracellular space;GO:0042470,melanosome;GO:0005634,nucleus	GO:0045296,cadherin binding;GO:0004601,peroxidase activity;GO:0003723,RNA binding;GO:0008379,thioredoxin peroxidase activity;GO:0016209,antioxidant activity;GO:0042802,identical protein binding;GO:0016491,oxidoreductase activity;GO:0051920,peroxiredoxin activity	GO:0008283,cell population proliferation;GO:0045454,cell redox homeostasis;GO:0034599,cellular response to oxidative stress;GO:0042744,hydrogen peroxide catabolic process;GO:0045321,leukocyte activation;GO:0030101,natural killer cell activation;GO:0019430,removal of superoxide radicals;GO:0001895,retina homeostasis;GO:0001501,skeletal system development;GO:0034101,erythrocyte homeostasis;GO:00422…	hsa:5052,path:hsa04146,Peroxisome;hsa:5052,path:hsa05146,Amoebiasis
PP1R7_HUMAN	Q15435	PPP1R7	Protein phosphatase 1 regulatory subunit 7	1.730819076	1.447132664	2.489654438	2.365667892	1.58897587	2.427661165	1.58897587	2.427661165	0.654529508857551	0.365654	0	1.52781499759339	0.365888	0	GO:0005694,chromosome;GO:0005737,cytoplasm;GO:0070062,extracellular exosome;GO:0005634,nucleus;GO:0016021,integral component of membrane	GO:0030234,enzyme regulator activity;GO:0019888,protein phosphatase regulator activity	GO:0035307,positive regulation of protein dephosphorylation;GO:0061588,calcium activated phospholipid scrambling
LV325_HUMAN	P01717	IGLV3-25	Immunoglobulin lambda variable 3-25	1.235401377	2.55E-05	0.64991905	0.646949577	0.6177134385	0.6484343135	0.6177134385	0.6484343135	0.952622996099357	0.449494	0	1.04973321460287	0.449332	0	GO:0005576,extracellular region;GO:0005615,extracellular space;GO:0019814,immunoglobulin complex;GO:0005886,plasma membrane;GO:0070062,extracellular exosome;GO:0072562,blood microparticle	GO:0003823,antigen binding	GO:0006956,complement activation;GO:0006958,complement activation, classical pathway;GO:0038095,Fc-epsilon receptor signaling pathway;GO:0038096,Fc-gamma receptor signaling pathway involved in phagocytosis;GO:0006955,immune response;GO:0050900,leukocyte migration;GO:0002862,negative regulation of inflammatory response to antigenic stimulus;GO:0008228,opsonization;GO:0018149,peptide cross-linking;…
GFPT1_HUMAN	Q06210	GFPT1	Glutamine--fructose-6-phosphate aminotransferase [isomerizing] 1	4.573131075	4.110110206	5.467719022	3.632067534	4.3416206405	4.549893278	4.3416206405	4.549893278	0.954224720279252	0.448934	0	1.04797117361134	0.448771	0	GO:0005829,cytosol;GO:0070062,extracellular exosome	GO:0097367,carbohydrate derivative binding;GO:0004360,glutamine-fructose-6-phosphate transaminase (isomerizing) activity	GO:0032922,circadian regulation of gene expression;GO:0006112,energy reserve metabolic process;GO:0006002,fructose 6-phosphate metabolic process;GO:0006541,glutamine metabolic process;GO:0036498,IRE1-mediated unfolded protein response;GO:0006487,protein N-linked glycosylation;GO:0006048,UDP-N-acetylglucosamine biosynthetic process;GO:0006047,UDP-N-acetylglucosamine metabolic process;GO:1901135,ca…	hsa:2673,path:hsa00520,Amino sugar and nucleotide sugar metabolism;hsa:2673,path:hsa00250,Alanine, aspartate and glutamate metabolism;hsa:2673,path:hsa04931,Insulin resistance
KAPCA_HUMAN	P17612	PRKACA	cAMP-dependent protein kinase catalytic subunit alpha	2.868717856	4.021380067	4.664079995	6.919041748	3.4450489615	5.7915608715	3.4450489615	5.7915608715	0.594839463477441	0.312236	0	1.68112585226606	0.312515	0	GO:0001669,acrosomal vesicle;GO:0034704,calcium channel complex;GO:0005952,cAMP-dependent protein kinase complex;GO:0005813,centrosome;GO:0097546,ciliary base;GO:0005737,cytoplasm;GO:0005829,cytosol;GO:0043197,dendritic spine;GO:0070062,extracellular exosome;GO:0016020,membrane;GO:0005739,mitochondrion;GO:0031594,neuromuscular junction;GO:0016607,nuclear speck;GO:0005654,nucleoplasm;GO:0031588,nu…	GO:0004679,AMP-activated protein kinase activity;GO:0005524,ATP binding;GO:0004691,cAMP-dependent protein kinase activity;GO:0000287,magnesium ion binding;GO:0030145,manganese ion binding;GO:0019904,protein domain specific binding;GO:0034237,protein kinase A regulatory subunit binding;GO:0004672,protein kinase activity;GO:0019901,protein kinase binding;GO:0106310,protein serine kinase activity;GO…	GO:0034199,activation of protein kinase A activity;GO:0002250,adaptive immune response;GO:0007596,blood coagulation;GO:0035584,calcium-mediated signaling using intracellular calcium source;GO:0086064,cell communication by electrical coupling involved in cardiac conduction;GO:0071872,cellular response to epinephrine stimulus;GO:0071377,cellular response to glucagon stimulus;GO:0071333,cellular res…	hsa:5566,path:hsa04014,Ras signaling pathway;hsa:5566,path:hsa04010,MAPK signaling pathway;hsa:5566,path:hsa04310,Wnt signaling pathway;hsa:5566,path:hsa04340,Hedgehog signaling pathway;hsa:5566,path:hsa04371,Apelin signaling pathway;hsa:5566,path:hsa04020,Calcium signaling pathway;hsa:5566,path:hsa04024,cAMP signaling pathway;hsa:5566,path:hsa04140,Autophagy - animal;hsa:5566,path:hsa04114,Oocyt…
CD47_HUMAN	Q08722	CD47	Leukocyte surface antigen CD47	1.458528777	1.933462814	2.437965621	6.602177689	1.6959957955	4.520071655	1.6959957955	4.520071655	0.375214360512168	0.116295	0	2.66514319610529	0.116608	0	GO:0009986,cell surface;GO:0070062,extracellular exosome;GO:0005887,integral component of plasma membrane;GO:0005886,plasma membrane;GO:0035579,specific granule membrane;GO:0070821,tertiary granule membrane	GO:0098632,cell-cell adhesion mediator activity;GO:0086080,protein binding involved in heterotypic cell-cell adhesion;GO:0070053,thrombospondin receptor activity	GO:1904669,ATP export;GO:0016477,cell migration;GO:0071346,cellular response to interferon-gamma;GO:0071347,cellular response to interleukin-1;GO:0071349,cellular response to interleukin-12;GO:0030198,extracellular matrix organization;GO:0007229,integrin-mediated signaling pathway;GO:0050900,leukocyte migration;GO:0035696,monocyte extravasation;GO:1905450,negative regulation of Fc-gamma receptor …	hsa:961,path:hsa04512,ECM-receptor interaction
UB2V2_HUMAN	Q15819	UBE2V2	Ubiquitin-conjugating enzyme E2 variant 2	9.109795046	8.552145709	1.982035715	3.51103881	8.8309703775	2.7465372625	8.8309703775	2.7465372625	3.2153106014887	0.124609	0	0.311011943772087	0.124056	0	GO:0005737,cytoplasm;GO:0070062,extracellular exosome;GO:0005654,nucleoplasm;GO:0005634,nucleus;GO:0031372,UBC13-MMS2 complex		GO:0000729,DNA double-strand break processing;GO:0006302,double-strand break repair;GO:0006303,double-strand break repair via nonhomologous end joining;GO:0042275,error-free postreplication DNA repair;GO:0043524,negative regulation of neuron apoptotic process;GO:0045739,positive regulation of DNA repair;GO:0010976,positive regulation of neuron projection development;GO:0032436,positive regulation…	hsa:7336,path:hsa05131,Shigellosis
ACSL5_HUMAN	Q9ULC5	ACSL5	Long-chain-fatty-acid--CoA ligase 5	0.289972649	0.328947546	1.040034025	0.591950382	0.3094600975	0.8159922035	0.3094600975	0.8159922035	0.379243939062955	0.119520	0	2.63682526468538	0.119835	0	GO:0005783,endoplasmic reticulum;GO:0005789,endoplasmic reticulum membrane;GO:0016021,integral component of membrane;GO:0016020,membrane;GO:0005741,mitochondrial outer membrane;GO:0005739,mitochondrion;GO:0005730,nucleolus;GO:0005654,nucleoplasm;GO:0005886,plasma membrane	GO:0047676,arachidonate-CoA ligase activity;GO:0005524,ATP binding;GO:0004467,long-chain fatty acid-CoA ligase activity	GO:0008610,lipid biosynthetic process;GO:0001676,long-chain fatty acid metabolic process;GO:0035338,long-chain fatty-acyl-CoA biosynthetic process;GO:0010747,positive regulation of long-chain fatty acid import across plasma membrane;GO:2001236,regulation of extrinsic apoptotic signaling pathway	hsa:51703,path:hsa00061,Fatty acid biosynthesis;hsa:51703,path:hsa00071,Fatty acid degradation;hsa:51703,path:hsa04146,Peroxisome;hsa:51703,path:hsa04216,Ferroptosis;hsa:51703,path:hsa04920,Adipocytokine signaling pathway;hsa:51703,path:hsa03320,PPAR signaling pathway;hsa:51703,path:hsa04714,Thermogenesis
CATE_HUMAN	P14091	CTSE	Cathepsin E	0.144199108	0.979758322	1.158299947	0.277500218	0.561978715	0.7179000825	0.561978715	0.7179000825	0.782809096556971	0.472145	0	1.27745066376758	0.472268	0	GO:0005768,endosome	GO:0004190,aspartic-type endopeptidase activity;GO:0042802,identical protein binding;GO:0008233,peptidase activity	GO:0019886,antigen processing and presentation of exogenous peptide antigen via MHC class II;GO:0016540,protein autoprocessing;GO:0006508,proteolysis	hsa:1510,path:hsa04142,Lysosome
LRC8A_HUMAN	Q8IWT6	LRRC8A	Volume-regulated anion channel subunit LRRC8A	0.017940438	0.011831537	0.031216859	2.55E-05	0.0148859875	0.0156211795	0.0148859875	0.0156211795	0.952936204337195	0.449385	0	1.04938819141155	0.449222	0	GO:0009986,cell surface;GO:1905103,integral component of lysosomal membrane;GO:0016021,integral component of membrane;GO:0005887,integral component of plasma membrane;GO:0034702,ion channel complex;GO:0016020,membrane;GO:0005886,plasma membrane	GO:0140360,cyclic-GMP-AMP transmembrane transporter activity;GO:0042802,identical protein binding;GO:0005225,volume-sensitive anion channel activity	GO:0098656,anion transmembrane transport;GO:0006820,anion transport;GO:0015810,aspartate transmembrane transport;GO:0006884,cell volume homeostasis;GO:0001678,cellular glucose homeostasis;GO:1902476,chloride transmembrane transport;GO:0140361,cyclic-GMP-AMP transmembrane import across plasma membrane;GO:0032024,positive regulation of insulin secretion;GO:0045663,positive regulation of myoblast di…
UBA6_HUMAN	A0AVT1	UBA6	Ubiquitin-like modifier-activating enzyme 6	1.05432359	0.775382837	1.662746493	1.119290412	0.9148532135	1.3910184525	0.9148532135	1.3910184525	0.657685893278975	0.368422	0	1.52048266538663	0.368654	0	GO:0005737,cytoplasm;GO:0005829,cytosol;GO:0005634,nucleus	GO:0005524,ATP binding;GO:0019780,FAT10 activating enzyme activity;GO:0004839,ubiquitin activating enzyme activity;GO:0008641,ubiquitin-like modifier activating enzyme activity	GO:0021764,amygdala development;GO:0006974,cellular response to DNA damage stimulus;GO:0060996,dendritic spine development;GO:0021766,hippocampus development;GO:0007612,learning;GO:0007626,locomotory behavior;GO:0032446,protein modification by small protein conjugation;GO:0016567,protein ubiquitination;GO:0006511,ubiquitin-dependent protein catabolic process	hsa:55236,path:hsa04120,Ubiquitin mediated proteolysis
PICAL_HUMAN	Q13492	PICALM	Phosphatidylinositol-binding clathrin assembly protein	2.463217434	7.001313584	5.277981943	8.089482714	4.732265509	6.6837323285	4.732265509	6.6837323285	0.708027382967032	0.411643	0	1.41237475280891	0.411831	0	GO:0009986,cell surface;GO:0045334,clathrin-coated endocytic vesicle;GO:0005905,clathrin-coated pit;GO:0030136,clathrin-coated vesicle;GO:0005829,cytosol;GO:0005769,early endosome;GO:0070381,endosome to plasma membrane transport vesicle;GO:0098894,extrinsic component of presynaptic endocytic zone membrane;GO:0005794,Golgi apparatus;GO:0043231,intracellular membrane-bounded organelle;GO:0031224,in…	GO:0005545,1-phosphatidylinositol binding;GO:0001540,amyloid-beta binding;GO:0045296,cadherin binding;GO:0030276,clathrin binding;GO:0032050,clathrin heavy chain binding;GO:0050750,low-density lipoprotein particle receptor binding;GO:0005546,phosphatidylinositol-4,5-bisphosphate binding;GO:0031267,small GTPase binding;GO:0000149,SNARE binding;GO:0048156,tau protein binding;GO:0005543,phospholipid…	GO:0150093,amyloid-beta clearance by transcytosis;GO:0007409,axonogenesis;GO:0048268,clathrin coat assembly;GO:1905224,clathrin-coated pit assembly;GO:0072583,clathrin-dependent endocytosis;GO:0048813,dendrite morphogenesis;GO:0006897,endocytosis;GO:0016197,endosomal transport;GO:0030097,hemopoiesis;GO:0055072,iron ion homeostasis;GO:0007611,learning or memory;GO:0097753,membrane bending;GO:00610…
TRM11_HUMAN	Q7Z4G4	TRMT11	tRNA (guanine(10)-N2)-methyltransferase homolog	0.018221803	2.55E-05	0.036976669	2.55E-05	0.0091236515	0.0185010845	0.0091236515	0.0185010845	0.493141442600297	0.218858	0	2.02781578187198	0.219188	0	GO:0005737,cytoplasm	GO:0008168,methyltransferase activity;GO:0004809,tRNA (guanine-N2-)-methyltransferase activity;GO:0000049,tRNA binding
ODPB_HUMAN	P11177	PDHB	Pyruvate dehydrogenase E1 component subunit beta, mitochondrial	4.007357436	3.141612338	4.347254016	3.551139478	3.574484887	3.949196747	3.574484887	3.949196747	0.905116943012614	0.466599	0	1.10482961093577	0.466474	0	GO:0005759,mitochondrial matrix;GO:0005967,mitochondrial pyruvate dehydrogenase complex;GO:0005739,mitochondrion;GO:0005654,nucleoplasm;GO:0005634,nucleus;GO:0045254,pyruvate dehydrogenase complex	GO:0004739,pyruvate dehydrogenase (acetyl-transferring) activity	GO:0006086,acetyl-CoA biosynthetic process from pyruvate;GO:0006006,glucose metabolic process;GO:0061732,mitochondrial acetyl-CoA biosynthetic process from pyruvate;GO:0006090,pyruvate metabolic process;GO:0006099,tricarboxylic acid cycle	hsa:5162,path:hsa00010,Glycolysis / Gluconeogenesis;hsa:5162,path:hsa00020,Citrate cycle (TCA cycle);hsa:5162,path:hsa00620,Pyruvate metabolism;hsa:5162,path:hsa04066,HIF-1 signaling pathway;hsa:5162,path:hsa04922,Glucagon signaling pathway;hsa:5162,path:hsa05230,Central carbon metabolism in cancer
SMCA2_HUMAN	P51531	SMARCA2	Probable global transcription activator SNF2L2	0.24118305	0.176095716	0.246004232	0.237851507	0.208639383	0.2419278695	0.208639383	0.2419278695	0.862403258587783	0.482820	0	1.15955034960969	0.482731	0	GO:0000785,chromatin;GO:0045111,intermediate filament cytoskeleton;GO:0043231,intracellular membrane-bounded organelle;GO:0071565,nBAF complex;GO:0071564,npBAF complex;GO:0005654,nucleoplasm;GO:0005634,nucleus;GO:0016514,SWI/SNF complex	GO:0005524,ATP binding;GO:0008094,ATPase activity, acting on DNA;GO:0003682,chromatin binding;GO:0003677,DNA binding;GO:0004386,helicase activity;GO:0042393,histone binding;GO:0070615,nucleosome-dependent ATPase activity;GO:0003713,transcription coactivator activity;GO:0000976,transcription regulatory region sequence-specific DNA binding;GO:0016887,ATPase activity;GO:0016787,hydrolase activity	GO:0043044,ATP-dependent chromatin remodeling;GO:0006338,chromatin remodeling;GO:0030308,negative regulation of cell growth;GO:0008285,negative regulation of cell population proliferation;GO:0000122,negative regulation of transcription by RNA polymerase II;GO:0045892,negative regulation of transcription, DNA-templated;GO:0007399,nervous system development;GO:0045944,positive regulation of transcr…	hsa:6595,path:hsa04714,Thermogenesis;hsa:6595,path:hsa05225,Hepatocellular carcinoma
AP2B1_HUMAN	P63010	AP2B1	AP-2 complex subunit beta	1.505283392	2.703679552	3.031511577	3.572731782	2.104481472	3.3021216795	2.104481472	3.3021216795	0.63731190920822	0.350443	0	1.56909040228414	0.350691	0	GO:0030122,AP-2 adaptor complex;GO:0030131,clathrin adaptor complex;GO:0045334,clathrin-coated endocytic vesicle;GO:0030669,clathrin-coated endocytic vesicle membrane;GO:0005829,cytosol;GO:0030666,endocytic vesicle membrane;GO:0036020,endolysosome membrane;GO:0098978,glutamatergic synapse;GO:0016020,membrane;GO:0005886,plasma membrane;GO:0098794,postsynapse;GO:0098793,presynapse;GO:0030117,membra…	GO:0030276,clathrin binding;GO:0044877,protein-containing complex binding;GO:0005048,signal sequence binding	GO:0019886,antigen processing and presentation of exogenous peptide antigen via MHC class II;GO:0035904,aorta development;GO:0048268,clathrin coat assembly;GO:0072583,clathrin-dependent endocytosis;GO:0060976,coronary vasculature development;GO:0048013,ephrin receptor signaling pathway;GO:0006886,intracellular protein transport;GO:0001822,kidney development;GO:0034383,low-density lipoprotein part…	hsa:163,path:hsa04144,Endocytosis;hsa:163,path:hsa04961,Endocrine and other factor-regulated calcium reabsorption;hsa:163,path:hsa04721,Synaptic vesicle cycle;hsa:163,path:hsa05016,Huntington disease
SE1L1_HUMAN	Q9UBV2	SEL1L	Protein sel-1 homolog 1	0.192240262	0.270054409	0.435463853	0.161942034	0.2311473355	0.2987029435	0.2311473355	0.2987029435	0.77383681858495	0.465139	0	1.29226211002549	0.465269	0	GO:0036513,Derlin-1 retrotranslocation complex;GO:0005783,endoplasmic reticulum;GO:0005789,endoplasmic reticulum membrane;GO:0044322,endoplasmic reticulum quality control compartment;GO:0000836,Hrd1p ubiquitin ligase complex;GO:0000839,Hrd1p ubiquitin ligase ERAD-L complex;GO:0016021,integral component of membrane		GO:1904380,endoplasmic reticulum mannose trimming;GO:0036503,ERAD pathway;GO:0007219,Notch signaling pathway;GO:0009306,protein secretion;GO:0050821,protein stabilization;GO:0016567,protein ubiquitination;GO:0030970,retrograde protein transport, ER to cytosol;GO:0055085,transmembrane transport;GO:0006641,triglyceride metabolic process;GO:0030433,ubiquitin-dependent ERAD pathway	hsa:6400,path:hsa04141,Protein processing in endoplasmic reticulum
STOM_HUMAN	P27105	STOM	Stomatin	2.334064045	4.672074487	4.181264994	18.98050581	3.503069266	11.580885402	3.503069266	11.580885402	0.302487171265422	0.063882	0	3.30592532508605	0.064129	0	GO:0035577,azurophil granule membrane;GO:0072562,blood microparticle;GO:0005856,cytoskeleton;GO:0005783,endoplasmic reticulum;GO:0070062,extracellular exosome;GO:0005615,extracellular space;GO:0005887,integral component of plasma membrane;GO:0042470,melanosome;GO:0016020,membrane;GO:0045121,membrane raft;GO:0005739,mitochondrion;GO:0048471,perinuclear region of cytoplasm;GO:0005886,plasma membran…	GO:0042802,identical protein binding;GO:0042803,protein homodimerization activity;GO:0070063,RNA polymerase binding	GO:0043312,neutrophil degranulation;GO:0044829,positive regulation by host of viral genome replication;GO:0090314,positive regulation of protein targeting to membrane;GO:0048524,positive regulation of viral process;GO:1901585,regulation of acid-sensing ion channel activity
NCEH1_HUMAN	Q6PIU2	NCEH1	Neutral cholesterol ester hydrolase 1	1.939246929	5.056759034	3.326559757	2.720734602	3.4980029815	3.0236471795	3.4980029815	3.0236471795	1.15688199510051	0.385649	0	0.864392396316201	0.385353	0	GO:0005789,endoplasmic reticulum membrane;GO:0016021,integral component of membrane;GO:0016020,membrane;GO:0005886,plasma membrane	GO:0052689,carboxylic ester hydrolase activity;GO:0016787,hydrolase activity;GO:0042301,phosphate ion binding;GO:0017171,serine hydrolase activity	GO:0046485,ether lipid metabolic process;GO:0016042,lipid catabolic process;GO:0034383,low-density lipoprotein particle clearance;GO:0006470,protein dephosphorylation;GO:0060395,SMAD protein signal transduction;GO:0006805,xenobiotic metabolic process	hsa:57552,path:hsa04927,Cortisol synthesis and secretion;hsa:57552,path:hsa04976,Bile secretion;hsa:57552,path:hsa04979,Cholesterol metabolism;hsa:57552,path:hsa04934,Cushing syndrome
SYYC_HUMAN	P54577	YARS1	Tyrosine--tRNA ligase, cytoplasmic	4.65399372	3.47507431	5.687565609	3.92125365	4.064534015	4.8044096295	4.064534015	4.8044096295	0.846000721929075	0.489273	0	1.18203208824665	0.489199	0	GO:0005737,cytoplasm;GO:0005829,cytosol;GO:0005615,extracellular space;GO:0016604,nuclear body	GO:0005524,ATP binding;GO:0005153,interleukin-8 receptor binding;GO:0003723,RNA binding;GO:0000049,tRNA binding;GO:0004831,tyrosine-tRNA ligase activity;GO:0004812,aminoacyl-tRNA ligase activity	GO:0006915,apoptotic process;GO:0006418,tRNA aminoacylation for protein translation;GO:0006437,tyrosyl-tRNA aminoacylation	hsa:8565,path:hsa00970,Aminoacyl-tRNA biosynthesis
SNX3_HUMAN	O60493	SNX3	Sorting nexin-3	1.812259055	9.180341644	0.294715793	0.172755672	5.4963003495	0.2337357325	5.4963003495	0.2337357325	23.5150196793295	0.002332	1	0.0425260116145696	0.002286	-1	GO:0030136,clathrin-coated vesicle;GO:0005737,cytoplasm;GO:0005829,cytosol;GO:0005769,early endosome;GO:0031901,early endosome membrane;GO:0032009,early phagosome;GO:0010008,endosome membrane;GO:0070062,extracellular exosome	GO:0080025,phosphatidylinositol-3,5-bisphosphate binding;GO:0032266,phosphatidylinositol-3-phosphate binding;GO:0070273,phosphatidylinositol-4-phosphate binding;GO:0010314,phosphatidylinositol-5-phosphate binding;GO:0019903,protein phosphatase binding;GO:1905394,retromer complex binding	GO:0032456,endocytic recycling;GO:0070676,intralumenal vesicle formation;GO:0034499,late endosome to Golgi transport;GO:0010324,membrane invagination;GO:2000642,negative regulation of early endosome to late endosome transport;GO:0050765,negative regulation of phagocytosis;GO:0042177,negative regulation of protein catabolic process;GO:0051224,negative regulation of protein transport;GO:0046597,neg…	hsa:8724,path:hsa04144,Endocytosis
SPTC1_HUMAN	O15269	SPTLC1	Serine palmitoyltransferase 1	0.152677929	0.101209852	0.317724904	0.55627084	0.1269438905	0.436997872	0.1269438905	0.436997872	0.2904908665093	0.056503	0	3.44244902435852	0.056736	0	GO:0005783,endoplasmic reticulum;GO:0005789,endoplasmic reticulum membrane;GO:0016021,integral component of membrane;GO:0017059,serine C-palmitoyltransferase complex;GO:0035339,SPOTS complex	GO:0030170,pyridoxal phosphate binding;GO:0004758,serine C-palmitoyltransferase activity;GO:0003824,catalytic activity	GO:0046513,ceramide biosynthetic process;GO:1904504,positive regulation of lipophagy;GO:1904649,regulation of fat cell apoptotic process;GO:0030148,sphingolipid biosynthetic process;GO:0006665,sphingolipid metabolic process;GO:0046512,sphingosine biosynthetic process	hsa:10558,path:hsa00600,Sphingolipid metabolism;hsa:10558,path:hsa04071,Sphingolipid signaling pathway
ERP44_HUMAN	Q9BS26	ERP44	Endoplasmic reticulum resident protein 44	4.764494883	4.944944665	5.983423522	3.984433155	4.854719774	4.9839283385	4.854719774	4.9839283385	0.974074955391737	0.442076	0	1.02661504072634	0.441897	0	GO:0009986,cell surface;GO:0005788,endoplasmic reticulum lumen;GO:0005789,endoplasmic reticulum membrane;GO:0005793,endoplasmic reticulum-Golgi intermediate compartment;GO:0070062,extracellular exosome;GO:0005576,extracellular region;GO:0035580,specific granule lumen	GO:0003756,protein disulfide isomerase activity	GO:0045454,cell redox homeostasis;GO:0009100,glycoprotein metabolic process;GO:0043312,neutrophil degranulation;GO:0006457,protein folding;GO:0034976,response to endoplasmic reticulum stress;GO:0006986,response to unfolded protein
DHX16_HUMAN	O60231	DHX16	Pre-mRNA-splicing factor ATP-dependent RNA helicase DHX16	0.422711555	0.435722067	0.525963315	0.764633928	0.429216811	0.6452986215	0.429216811	0.6452986215	0.665144472186045	0.374939	0	1.50343277560953	0.375164	0	GO:0005654,nucleoplasm;GO:0005634,nucleus;GO:0005681,spliceosomal complex;GO:0071005,U2-type precatalytic spliceosome	GO:0005524,ATP binding;GO:0016887,ATPase activity;GO:0003723,RNA binding;GO:0003724,RNA helicase activity;GO:0016787,hydrolase activity;GO:0004386,helicase activity;GO:0003676,nucleic acid binding	GO:0000398,mRNA splicing, via spliceosome;GO:0008380,RNA splicing	hsa:8449,path:hsa03040,Spliceosome
TBC9B_HUMAN	Q66K14	TBC1D9B	TBC1 domain family member 9B	0.499915031	0.611723759	0.536314865	0.399927686	0.555819395	0.4681212755	0.555819395	0.4681212755	1.18734059759691	0.377299	0	0.842218317156781	0.376986	0	GO:0016021,integral component of membrane	GO:0005509,calcium ion binding;GO:0005096,GTPase activator activity	GO:0090630,activation of GTPase activity;GO:0006886,intracellular protein transport
EOGT_HUMAN	Q5NDL2	EOGT	EGF domain-specific O-linked N-acetylglucosamine transferase	0.260224664	0.458919147	0.308623109	0.471584934	0.3595719055	0.3901040215	0.3595719055	0.3901040215	0.921733398485358	0.460507	0	1.0849124070401	0.460369	0	GO:0005788,endoplasmic reticulum lumen;GO:0016021,integral component of membrane	GO:0016262,protein N-acetylglucosaminyltransferase activity;GO:0097363,protein O-GlcNAc transferase activity;GO:0016757,transferase activity, transferring glycosyl groups	GO:0097370,protein O-GlcNAcylation via threonine;GO:0006493,protein O-linked glycosylation	hsa:285203,path:hsa00514,Other types of O-glycan biosynthesis
SAHH_HUMAN	P23526	AHCY	Adenosylhomocysteinase	9.915272516	10.67108452	14.27404091	15.33237167	10.293178518	14.80320629	10.293178518	14.80320629	0.695334396910576	0.400920	0	1.43815695648464	0.401120	0	GO:0005829,cytosol;GO:0070062,extracellular exosome;GO:0042470,melanosome;GO:0043005,neuron projection;GO:0005634,nucleus	GO:0004013,adenosylhomocysteinase activity;GO:0030554,adenyl nucleotide binding;GO:0042802,identical protein binding;GO:0051287,NAD binding	GO:0002439,chronic inflammatory response to antigenic stimulus;GO:0042745,circadian sleep/wake cycle;GO:0032259,methylation;GO:0006730,one-carbon metabolic process;GO:0001666,response to hypoxia;GO:0007584,response to nutrient;GO:0019510,S-adenosylhomocysteine catabolic process;GO:0033353,S-adenosylmethionine cycle;GO:0000096,sulfur amino acid metabolic process	hsa:191,path:hsa00270,Cysteine and methionine metabolism
ALDR_HUMAN	P15121	AKR1B1	Aldo-keto reductase family 1 member B1	6.544791273	27.29769562	9.081086331	11.74821185	16.9212434465	10.4146490905	16.9212434465	10.4146490905	1.62475406511153	0.281991	0	0.615477764587931	0.281513	0	GO:0005829,cytosol;GO:0070062,extracellular exosome;GO:0005615,extracellular space;GO:0042629,mast cell granule;GO:0005654,nucleoplasm;GO:0033010,paranodal junction;GO:0048471,perinuclear region of cytoplasm;GO:0032838,plasma membrane bounded cell projection cytoplasm;GO:0043220,Schmidt-Lanterman incisure;GO:0097454,Schwann cell microvillus	GO:0004032,alditol;GO:0047655,allyl-alcohol dehydrogenase activity;GO:0047834,D-threo-aldose 1-dehydrogenase activity;GO:0009055,electron transfer activity;GO:0043795,glyceraldehyde oxidoreductase activity;GO:0047956,glycerol dehydrogenase [NADP+] activity;GO:0052650,NADP-retinol dehydrogenase activity;GO:0036130,prostaglandin H2 endoperoxidase reductase activity;GO:0001758,retinal dehydrogenase …	GO:0006700,C21-steroid hormone biosynthetic process;GO:0005975,carbohydrate metabolic process;GO:0071475,cellular hyperosmotic salinity response;GO:0097238,cellular response to methylglyoxal;GO:1901653,cellular response to peptide;GO:0044597,daunorubicin metabolic process;GO:0044598,doxorubicin metabolic process;GO:0002070,epithelial cell maturation;GO:0046370,fructose biosynthetic process;GO:007…	hsa:231,path:hsa00040,Pentose and glucuronate interconversions;hsa:231,path:hsa00051,Fructose and mannose metabolism;hsa:231,path:hsa00052,Galactose metabolism;hsa:231,path:hsa00561,Glycerolipid metabolism;hsa:231,path:hsa00790,Folate biosynthesis
AASS_HUMAN	Q9UDR5	AASS	Alpha-aminoadipic semialdehyde synthase, mitochondrial	0.373161092	0.18486163	1.951732532	0.358268272	0.279011361	1.155000402	0.279011361	1.155000402	0.241568193843797	0.030975	-1	4.13961782007866	0.031141	1	GO:0005737,cytoplasm;GO:0005829,cytosol;GO:0043231,intracellular membrane-bounded organelle;GO:0005759,mitochondrial matrix;GO:0005739,mitochondrion;GO:0005634,nucleus	GO:0042393,histone binding;GO:0047131,saccharopine dehydrogenase (NAD+, L-glutamate-forming) activity;GO:0004754,saccharopine dehydrogenase (NAD+, L-lysine-forming) activity;GO:0047130,saccharopine dehydrogenase (NADP+, L-lysine-forming) activity;GO:0004753,saccharopine dehydrogenase activity;GO:0003714,transcription corepressor activity	GO:0033512,L-lysine catabolic process to acetyl-CoA via saccharopine;GO:0019878,lysine biosynthetic process via aminoadipic acid;GO:0006554,lysine catabolic process;GO:0031061,negative regulation of histone methylation;GO:0000122,negative regulation of transcription by RNA polymerase II	hsa:10157,path:hsa00310,Lysine degradation
NCLN_HUMAN	Q969V3	NCLN	Nicalin	3.463405172	2.051456572	3.123816759	1.987307063	2.757430872	2.555561911	2.757430872	2.555561911	1.07899200568419	0.408297	0	0.926790925912285	0.408047	0	GO:0005789,endoplasmic reticulum membrane;GO:0016021,integral component of membrane;GO:0016020,membrane;GO:0032991,protein-containing complex	GO:0008235,metalloexopeptidase activity;GO:0043022,ribosome binding	GO:0050821,protein stabilization;GO:0061635,regulation of protein complex stability;GO:0043254,regulation of protein-containing complex assembly;GO:0009966,regulation of signal transduction
CYFP1_HUMAN	Q7L576	CYFIP1	Cytoplasmic FMR1-interacting protein 1	5.018575021	7.416485031	6.868503135	10.09572013	6.217530026	8.4821116325	6.217530026	8.4821116325	0.733016764619904	0.432382	0	1.36422527869269	0.432548	0	GO:0044295,axonal growth cone;GO:0090724,central region of growth cone;GO:0005829,cytosol;GO:0044294,dendritic growth cone;GO:0043197,dendritic spine;GO:0060076,excitatory synapse;GO:0070062,extracellular exosome;GO:0005576,extracellular region;GO:0032433,filopodium tip;GO:0005925,focal adhesion;GO:0030027,lamellipodium;GO:0005845,mRNA cap binding complex;GO:0043005,neuron projection;GO:0043025,n…	GO:0051015,actin filament binding;GO:0000340,RNA 7-methylguanosine cap binding;GO:0031267,small GTPase binding;GO:0045182,translation regulator activity	GO:0048675,axon extension;GO:0007411,axon guidance;GO:0000902,cell morphogenesis;GO:0030031,cell projection assembly;GO:0032869,cellular response to insulin stimulus;GO:0050890,cognition;GO:0097484,dendrite extension;GO:0038096,Fc-gamma receptor signaling pathway involved in phagocytosis;GO:0030032,lamellipodium assembly;GO:0099563,modification of synaptic structure;GO:1903422,negative regulation…	hsa:23191,path:hsa03013,RNA transport;hsa:23191,path:hsa04810,Regulation of actin cytoskeleton;hsa:23191,path:hsa05130,Pathogenic Escherichia coli infection;hsa:23191,path:hsa05132,Salmonella infection
TM214_HUMAN	Q6NUQ4	TMEM214	Transmembrane protein 214	1.13156411	0.505892887	0.961775671	0.679183587	0.8187284985	0.820479629	0.8187284985	0.820479629	0.997865723367033	0.434060	0	1.00213884151243	0.433864	0	GO:0005881,cytoplasmic microtubule;GO:0005829,cytosol;GO:0005783,endoplasmic reticulum;GO:0005789,endoplasmic reticulum membrane;GO:0005794,Golgi apparatus;GO:0016021,integral component of membrane		GO:0006915,apoptotic process
VINEX_HUMAN	O60504	SORBS3	Vinexin	0.261862134	0.368726887	0.42331348	1.078132622	0.3152945105	0.750723051	0.3152945105	0.750723051	0.419987783883833	0.153522	0	2.38102163532593	0.153854	0	GO:0005856,cytoskeleton;GO:0005829,cytosol;GO:0005925,focal adhesion;GO:0005634,nucleus	GO:0005200,structural constituent of cytoskeleton;GO:0008134,transcription factor binding;GO:0017166,vinculin binding	GO:0007015,actin filament organization;GO:0007155,cell adhesion;GO:0031589,cell-substrate adhesion;GO:0006936,muscle contraction;GO:0000122,negative regulation of transcription by RNA polymerase II;GO:0051495,positive regulation of cytoskeleton organization;GO:0043410,positive regulation of MAPK cascade;GO:0051496,positive regulation of stress fiber assembly
PNPH_HUMAN	P00491	PNP	Purine nucleoside phosphorylase	5.883610192	7.523709156	7.104120102	7.648708906	6.703659674	7.376414504	6.703659674	7.376414504	0.908796498673551	0.465240	0	1.10035635201012	0.465112	0	GO:0005737,cytoplasm;GO:0005829,cytosol;GO:0070062,extracellular exosome;GO:0005576,extracellular region;GO:1904813,ficolin-1-rich granule lumen;GO:0005634,nucleus;GO:0034774,secretory granule lumen	GO:0047975,guanosine phosphorylase activity;GO:0042802,identical protein binding;GO:0001882,nucleoside binding;GO:0042301,phosphate ion binding;GO:0002060,purine nucleobase binding;GO:0004731,purine-nucleoside phosphorylase activity	GO:0046059,dAMP catabolic process;GO:0006955,immune response;GO:0006204,IMP catabolic process;GO:0006148,inosine catabolic process;GO:0043312,neutrophil degranulation;GO:0006738,nicotinamide riboside catabolic process;GO:0006139,nucleobase-containing compound metabolic process;GO:0009165,nucleotide biosynthetic process;GO:0046638,positive regulation of alpha-beta T cell differentiation;GO:0032743…	hsa:4860,path:hsa00230,Purine metabolism;hsa:4860,path:hsa00240,Pyrimidine metabolism;hsa:4860,path:hsa00760,Nicotinate and nicotinamide metabolism
TRIM2_HUMAN	Q9C040	TRIM2	Tripartite motif-containing protein 2	0.140479772	0.044168959	0.113966996	0.318142256	0.0923243655	0.216054626	0.0923243655	0.216054626	0.427319549732761	0.159870	0	2.34016908570035	0.160203	0	GO:0005737,cytoplasm	GO:0061630,ubiquitin protein ligase activity;GO:0004842,ubiquitin-protein transferase activity;GO:0008270,zinc ion binding;GO:0046872,metal ion binding	GO:0043161,proteasome-mediated ubiquitin-dependent protein catabolic process;GO:0000209,protein polyubiquitination;GO:0043523,regulation of neuron apoptotic process
MIC27_HUMAN	Q6UXV4	APOOL	MICOS complex subunit MIC27	0.173753113	0.197126721	0.118750918	0.045597087	0.185439917	0.0821740025	0.185439917	0.0821740025	2.25667378195434	0.196595	0	0.443130065141261	0.196032	0	GO:0005576,extracellular region;GO:0140275,MIB complex;GO:0061617,MICOS complex;GO:0005739,mitochondrion;GO:0031093,platelet alpha granule lumen;GO:0001401,SAM complex		GO:0042407,cristae formation;GO:0007007,inner mitochondrial membrane organization;GO:0002576,platelet degranulation
SCRIB_HUMAN	Q14160	SCRIB	Protein scribble homolog	0.12979136	0.111940683	0.142151099	0.177498245	0.1208660215	0.159824672	0.1208660215	0.159824672	0.75624132361742	0.451194	0	1.32232922054111	0.451340	0	GO:0005912,adherens junction;GO:0016323,basolateral plasma membrane;GO:0030054,cell junction;GO:0005911,cell-cell junction;GO:0070062,extracellular exosome;GO:0001772,immunological synapse;GO:0030027,lamellipodium;GO:0005654,nucleoplasm;GO:0005886,plasma membrane;GO:0014069,postsynaptic density;GO:0098793,presynapse;GO:0034750,Scrib-APC-beta-catenin complex;GO:0044291,cell-cell contact zone;GO:00…	GO:0045296,cadherin binding	GO:0090630,activation of GTPase activity;GO:0060561,apoptotic process involved in morphogenesis;GO:0016477,cell migration;GO:0008283,cell population proliferation;GO:0098609,cell-cell adhesion;GO:0035089,establishment of apical/basal cell polarity;GO:0001768,establishment of T cell polarity;GO:0045197,establishment or maintenance of epithelial cell apical/basal polarity;GO:0060603,mammary gland d…	hsa:23513,path:hsa04390,Hippo signaling pathway;hsa:23513,path:hsa04530,Tight junction;hsa:23513,path:hsa05203,Viral carcinogenesis;hsa:23513,path:hsa05165,Human papillomavirus infection
COL12_HUMAN	Q5KU26	COLEC12	Collectin-12	0.139996993	0.4935393	0.277234011	0.21330314	0.3167681465	0.2452685755	0.3167681465	0.2452685755	1.29151541673956	0.350687	0	0.774284214527233	0.350323	0	GO:0005581,collagen trimer;GO:0030666,endocytic vesicle membrane;GO:0031012,extracellular matrix;GO:0005615,extracellular space;GO:0016021,integral component of membrane;GO:0005886,plasma membrane	GO:0005534,galactose binding;GO:0030169,low-density lipoprotein particle binding;GO:0046872,metal ion binding;GO:0038187,pattern recognition receptor activity;GO:0005044,scavenger receptor activity	GO:0009756,carbohydrate mediated signaling;GO:0071360,cellular response to exogenous dsRNA;GO:0006952,defense response;GO:0042742,defense response to bacterium;GO:0045087,innate immune response;GO:0006910,phagocytosis, recognition;GO:0060355,positive regulation of cell adhesion molecule production;GO:0006898,receptor-mediated endocytosis;GO:0050776,regulation of immune response;GO:0034138,toll-li…	hsa:81035,path:hsa04145,Phagosome
CCD22_HUMAN	O60826	CCDC22	Coiled-coil domain-containing protein 22	1.29082093	0.284028147	0.288353503	0.155236311	0.7874245385	0.221794907	0.7874245385	0.221794907	3.55023724011841	0.108272	0	0.281671317257279	0.107737	0	GO:0005829,cytosol;GO:0005768,endosome;GO:0005654,nucleoplasm	GO:0097602,cullin family protein binding	GO:0006878,cellular copper ion homeostasis;GO:0007253,cytoplasmic sequestering of NF-kappaB;GO:0032456,endocytic recycling;GO:0006893,Golgi to plasma membrane transport;GO:0043124,negative regulation of I-kappaB kinase/NF-kappaB signaling;GO:0043123,positive regulation of I-kappaB kinase/NF-kappaB signaling;GO:2000060,positive regulation of ubiquitin-dependent protein catabolic process;GO:0043687…
PCNA_HUMAN	P12004	PCNA	Proliferating cell nuclear antigen	1.433313286	0.934123893	1.747888092	4.354726914	1.1837185895	3.051307503	1.1837185895	3.051307503	0.387938150558797	0.126571	0	2.57773049275915	0.126891	0	GO:0005813,centrosome;GO:0000785,chromatin;GO:0000781,chromosome, telomeric region;GO:0000307,cyclin-dependent protein kinase holoenzyme complex;GO:0070062,extracellular exosome;GO:0016604,nuclear body;GO:0005652,nuclear lamina;GO:0043596,nuclear replication fork;GO:0005654,nucleoplasm;GO:0005634,nucleus;GO:0043626,PCNA complex;GO:0070557,PCNA-p21 complex;GO:0005657,replication fork;GO:0030894,re…	GO:0003682,chromatin binding;GO:0003684,damaged DNA binding;GO:0032139,dinucleotide insertion or deletion binding;GO:0070182,DNA polymerase binding;GO:0030337,DNA polymerase processivity factor activity;GO:0019899,enzyme binding;GO:0030331,estrogen receptor binding;GO:0035035,histone acetyltransferase binding;GO:0042802,identical protein binding;GO:0032405,MutLalpha complex binding;GO:0008022,pro…	GO:0006287,base-excision repair, gap-filling;GO:0070301,cellular response to hydrogen peroxide;GO:0034644,cellular response to UV;GO:0071466,cellular response to xenobiotic stimulus;GO:0042769,DNA damage response, detection of DNA damage;GO:0006977,DNA damage response, signal transduction by p53 class mediator resulting in cell cycle arrest;GO:0030855,epithelial cell differentiation;GO:0070987,er…	hsa:5111,path:hsa03030,DNA replication;hsa:5111,path:hsa03410,Base excision repair;hsa:5111,path:hsa03420,Nucleotide excision repair;hsa:5111,path:hsa03430,Mismatch repair;hsa:5111,path:hsa04110,Cell cycle;hsa:5111,path:hsa04530,Tight junction;hsa:5111,path:hsa05161,Hepatitis B
QCR1_HUMAN	P31930	UQCRC1	Cytochrome b-c1 complex subunit 1, mitochondrial	7.93368882	9.150275863	10.41387692	7.480770343	8.5419823415	8.9473236315	8.5419823415	8.9473236315	0.954696923158904	0.448769	0	1.04745283633176	0.448605	0	GO:0005743,mitochondrial inner membrane;GO:0005746,mitochondrial respirasome;GO:0005750,mitochondrial respiratory chain complex III;GO:0005739,mitochondrion	GO:0046872,metal ion binding;GO:0044877,protein-containing complex binding;GO:0008121,ubiquinol-cytochrome-c reductase activity;GO:0031625,ubiquitin protein ligase binding	GO:0009060,aerobic respiration;GO:0006122,mitochondrial electron transport, ubiquinol to cytochrome c;GO:0006119,oxidative phosphorylation;GO:0014823,response to activity;GO:0043279,response to alkaloid	hsa:7384,path:hsa00190,Oxidative phosphorylation;hsa:7384,path:hsa04260,Cardiac muscle contraction;hsa:7384,path:hsa04714,Thermogenesis;hsa:7384,path:hsa05010,Alzheimer disease;hsa:7384,path:hsa05012,Parkinson disease;hsa:7384,path:hsa05016,Huntington disease;hsa:7384,path:hsa04932,Non-alcoholic fatty liver disease (NAFLD)
GNAQ_HUMAN	P50148	GNAQ	Guanine nucleotide-binding protein G(q) subunit alpha	0.449112355	0.146695155	0.506805204	1.599560444	0.297903755	1.053182824	0.297903755	1.053182824	0.282860438103765	0.052028	0	3.53531234945327	0.052251	0	GO:0005737,cytoplasm;GO:0070062,extracellular exosome;GO:0005794,Golgi apparatus;GO:0005834,heterotrimeric G-protein complex;GO:0005765,lysosomal membrane;GO:0031965,nuclear membrane;GO:0001750,photoreceptor outer segment;GO:0005886,plasma membrane;GO:0045202,synapse	GO:0001664,G protein-coupled receptor binding;GO:0031683,G-protein beta/gamma-subunit complex binding;GO:0005525,GTP binding;GO:0005096,GTPase activator activity;GO:0003924,GTPase activity;GO:0046872,metal ion binding;GO:0031826,type 2A serotonin receptor binding;GO:0019001,guanyl nucleotide binding	GO:0001508,action potential;GO:0007202,activation of phospholipase C activity;GO:0007189,adenylate cyclase-activating G protein-coupled receptor signaling pathway;GO:0007188,adenylate cyclase-modulating G protein-coupled receptor signaling pathway;GO:0007596,blood coagulation;GO:0009649,entrainment of circadian clock;GO:0007213,G protein-coupled acetylcholine receptor signaling pathway;GO:0007186…	hsa:2776,path:hsa04015,Rap1 signaling pathway;hsa:2776,path:hsa04371,Apelin signaling pathway;hsa:2776,path:hsa04020,Calcium signaling pathway;hsa:2776,path:hsa04071,Sphingolipid signaling pathway;hsa:2776,path:hsa04022,cGMP-PKG signaling pathway;hsa:2776,path:hsa04540,Gap junction;hsa:2776,path:hsa04611,Platelet activation;hsa:2776,path:hsa04911,Insulin secretion;hsa:2776,path:hsa04922,Glucagon …
RET1_HUMAN	P09455	RBP1	Retinol-binding protein 1	0.323175044	0.458625037	0.119356474	0.135747417	0.3909000405	0.1275519455	0.3909000405	0.1275519455	3.06463409058704	0.133113	0	0.326303229175542	0.132553	0	GO:0005829,cytosol;GO:0005811,lipid droplet;GO:0005654,nucleoplasm;GO:0044297,cell body	GO:1904768,all-trans-retinol binding;GO:0016918,retinal binding;GO:0005501,retinoid binding;GO:0008289,lipid binding;GO:0019841,retinol binding	GO:0055088,lipid homeostasis;GO:0002138,retinoic acid biosynthetic process;GO:0001523,retinoid metabolic process;GO:0006776,vitamin A metabolic process;GO:0030852,regulation of granulocyte differentiation;GO:0033189,response to vitamin A;GO:0042572,retinol metabolic process
VDAC3_HUMAN	Q9Y277	VDAC3	Voltage-dependent anion-selective channel protein 3	3.822230874	3.695473415	4.74213989	5.480512961	3.7588521445	5.1113264255	3.7588521445	5.1113264255	0.735396613635824	0.434330	0	1.35981044984144	0.434495	0	GO:0070062,extracellular exosome;GO:0016020,membrane;GO:0005741,mitochondrial outer membrane;GO:0005739,mitochondrion;GO:0005634,nucleus;GO:0046930,pore complex	GO:0000166,nucleotide binding;GO:0015288,porin activity;GO:0008308,voltage-gated anion channel activity	GO:0015853,adenine transport;GO:1902017,regulation of cilium assembly	hsa:7419,path:hsa04020,Calcium signaling pathway;hsa:7419,path:hsa04022,cGMP-PKG signaling pathway;hsa:7419,path:hsa04216,Ferroptosis;hsa:7419,path:hsa04217,Necroptosis;hsa:7419,path:hsa04218,Cellular senescence;hsa:7419,path:hsa04621,NOD-like receptor signaling pathway;hsa:7419,path:hsa04979,Cholesterol metabolism;hsa:7419,path:hsa05203,Viral carcinogenesis;hsa:7419,path:hsa05012,Parkinson disea…
FA50A_HUMAN	Q14320	FAM50A	Protein FAM50A	0.091999145	0.049306904	0.061304036	0.189430859	0.0706530245	0.1253674475	0.0706530245	0.1253674475	0.56356754411866	0.283643	0	1.77441020235447	0.283943	0	GO:0005654,nucleoplasm;GO:0005634,nucleus	GO:0003723,RNA binding	GO:0006325,chromatin organization;GO:0007283,spermatogenesis
CY24A_HUMAN	P13498	CYBA	Cytochrome b-245 light chain	0.379603968	0.453699167	0.465959991	0.452251162	0.4166515675	0.4591055765	0.4166515675	0.4591055765	0.907528875332665	0.465707	0	1.10189331400991	0.465581	0	GO:0005789,endoplasmic reticulum membrane;GO:0016020,membrane;GO:0043020,NADPH oxidase complex;GO:0030670,phagocytic vesicle membrane;GO:0005886,plasma membrane;GO:0030141,secretory granule;GO:0035579,specific granule membrane;GO:0070821,tertiary granule membrane;GO:0016021,integral component of membrane;GO:0016324,apical plasma membrane;GO:0030425,dendrite;GO:0005768,endosome;GO:0005925,focal ad…	GO:0009055,electron transfer activity;GO:0020037,heme binding;GO:0046872,metal ion binding;GO:0046982,protein heterodimerization activity;GO:0017124,SH3 domain binding;GO:0016175,superoxide-generating NAD(P)H oxidase activity	GO:0002479,antigen processing and presentation of exogenous peptide antigen via MHC class I, TAP-dependent;GO:0045454,cell redox homeostasis;GO:0034599,cellular response to oxidative stress;GO:0017004,cytochrome complex assembly;GO:0050665,hydrogen peroxide biosynthetic process;GO:0006954,inflammatory response;GO:0045087,innate immune response;GO:0043312,neutrophil degranulation;GO:0031343,positi…	hsa:1535,path:hsa04145,Phagosome;hsa:1535,path:hsa04621,NOD-like receptor signaling pathway;hsa:1535,path:hsa04670,Leukocyte transendothelial migration;hsa:1535,path:hsa04380,Osteoclast differentiation;hsa:1535,path:hsa05418,Fluid shear stress and atherosclerosis;hsa:1535,path:hsa05140,Leishmaniasis
P4K2A_HUMAN	Q9BTU6	PI4K2A	Phosphatidylinositol 4-kinase type 2-alpha	0.549712821	0.489302585	0.571159348	0.505514086	0.519507703	0.538336717	0.519507703	0.538336717	0.965023723247174	0.445183	0	1.03624395536634	0.445012	0	GO:0031410,cytoplasmic vesicle;GO:0005829,cytosol;GO:0030425,dendrite;GO:0005768,endosome;GO:0035838,growing cell tip;GO:0005887,integral component of plasma membrane;GO:0031224,intrinsic component of membrane;GO:0005765,lysosomal membrane;GO:0016020,membrane;GO:0045121,membrane raft;GO:0005739,mitochondrion;GO:0043005,neuron projection;GO:0043025,neuronal cell body;GO:0043204,perikaryon;GO:00058…	GO:0004430,1-phosphatidylinositol 4-kinase activity;GO:0035651,AP-3 adaptor complex binding;GO:0005524,ATP binding;GO:0000287,magnesium ion binding	GO:0007032,endosome organization;GO:0007030,Golgi organization;GO:0006661,phosphatidylinositol biosynthetic process;GO:0046854,phosphatidylinositol phosphorylation	hsa:55361,path:hsa00562,Inositol phosphate metabolism;hsa:55361,path:hsa04070,Phosphatidylinositol signaling system
WNK1_HUMAN	Q9H4A3	WNK1	Serine/threonine-protein kinase WNK1	0.731638303	0.955903688	0.970969106	1.250890578	0.8437709955	1.110929842	0.8437709955	1.110929842	0.759517805355705	0.453811	0	1.31662482821146	0.453954	0	GO:0005737,cytoplasm;GO:0005829,cytosol;GO:0016020,membrane	GO:0005524,ATP binding;GO:0019869,chloride channel inhibitor activity;GO:0019902,phosphatase binding;GO:0019870,potassium channel inhibitor activity;GO:0030295,protein kinase activator activity;GO:0004672,protein kinase activity;GO:0019901,protein kinase binding;GO:0004860,protein kinase inhibitor activity;GO:0106310,protein serine kinase activity;GO:0004674,protein serine/threonine kinase activi…	GO:1990869,cellular response to chemokine;GO:0038116,chemokine (C-C motif) ligand 21 signaling pathway;GO:0035556,intracellular signal transduction;GO:0050801,ion homeostasis;GO:0006811,ion transport;GO:0097022,lymphocyte migration into lymph node;GO:0033633,negative regulation of cell-cell adhesion mediated by integrin;GO:0034260,negative regulation of GTPase activity;GO:0034115,negative regulat…
NDUA6_HUMAN	P56556	NDUFA6	NADH dehydrogenase [ubiquinone] 1 alpha subcomplex subunit 6	0.059275724	0.262047021	0.44206638	0.069371434	0.1606613725	0.255718907	0.1606613725	0.255718907	0.628273342729406	0.342388	0	1.59166390166373	0.342643	0	GO:0005743,mitochondrial inner membrane;GO:0031966,mitochondrial membrane;GO:0005747,mitochondrial respiratory chain complex I;GO:0070469,respirasome	GO:0008137,NADH dehydrogenase (ubiquinone) activity	GO:0006120,mitochondrial electron transport, NADH to ubiquinone;GO:0032981,mitochondrial respiratory chain complex I assembly;GO:0006979,response to oxidative stress	hsa:4700,path:hsa00190,Oxidative phosphorylation;hsa:4700,path:hsa04723,Retrograde endocannabinoid signaling;hsa:4700,path:hsa04714,Thermogenesis;hsa:4700,path:hsa05010,Alzheimer disease;hsa:4700,path:hsa05012,Parkinson disease;hsa:4700,path:hsa05016,Huntington disease;hsa:4700,path:hsa04932,Non-alcoholic fatty liver disease (NAFLD)
BCAT2_HUMAN	O15382	BCAT2	Branched-chain-amino-acid aminotransferase, mitochondrial	0.459115591	0.311086266	1.760774888	0.397872089	0.3851009285	1.0793234885	0.3851009285	1.0793234885	0.356798432169023	0.101931	0	2.80270289844289	0.102232	0	GO:0005759,mitochondrial matrix;GO:0005739,mitochondrion	GO:0004084,branched-chain-amino-acid transaminase activity;GO:0052656,L-isoleucine transaminase activity;GO:0052654,L-leucine transaminase activity;GO:0050048,L-leucine;GO:0052655,L-valine transaminase activity;GO:0003824,catalytic activity	GO:0009082,branched-chain amino acid biosynthetic process;GO:0009083,branched-chain amino acid catabolic process;GO:0009098,leucine biosynthetic process;GO:0009099,valine biosynthetic process;GO:0008652,cellular amino acid biosynthetic process;GO:1990830,cellular response to leukemia inhibitory factor;GO:0006550,isoleucine catabolic process;GO:0006551,leucine metabolic process;GO:0010817,regulati…	hsa:587,path:hsa00270,Cysteine and methionine metabolism;hsa:587,path:hsa00280,Valine, leucine and isoleucine degradation;hsa:587,path:hsa00290,Valine, leucine and isoleucine biosynthesis;hsa:587,path:hsa00770,Pantothenate and CoA biosynthesis
RANB3_HUMAN	Q9H6Z4	RANBP3	Ran-binding protein 3	0.274758618	0.181668946	0.322881193	0.185673177	0.228213782	0.254277185	0.228213782	0.254277185	0.897500033280611	0.469431	0	1.11420608681732	0.469313	0	GO:0005737,cytoplasm;GO:0005643,nuclear pore;GO:0005654,nucleoplasm;GO:0005634,nucleus	GO:0070412,R-SMAD binding;GO:0031267,small GTPase binding	GO:0043547,positive regulation of GTPase activity;GO:0006611,protein export from nucleus;GO:0046907,intracellular transport	hsa:8498,path:hsa05166,Human T-cell leukemia virus 1 infection
QCR9_HUMAN	Q9UDW1	UQCR10	Cytochrome b-c1 complex subunit 9	0.478944671	0.576852408	0.3838575	0.253225553	0.5278985395	0.3185415265	0.5278985395	0.3185415265	1.65723617043067	0.276382	0	0.603414297758253	0.275897	0	GO:0016021,integral component of membrane;GO:0005743,mitochondrial inner membrane;GO:0005750,mitochondrial respiratory chain complex III	GO:0008121,ubiquinol-cytochrome-c reductase activity	GO:0009060,aerobic respiration;GO:0006122,mitochondrial electron transport, ubiquinol to cytochrome c	hsa:29796,path:hsa00190,Oxidative phosphorylation;hsa:29796,path:hsa04260,Cardiac muscle contraction;hsa:29796,path:hsa04714,Thermogenesis;hsa:29796,path:hsa05010,Alzheimer disease;hsa:29796,path:hsa05012,Parkinson disease;hsa:29796,path:hsa05016,Huntington disease;hsa:29796,path:hsa04932,Non-alcoholic fatty liver disease (NAFLD)
CRYM_HUMAN	Q14894	CRYM	Ketimine reductase mu-crystallin	0.99158803	0.316501027	0.417493767	0.342433823	0.6540445285	0.379963795	0.6540445285	0.379963795	1.72133381418616	0.265786	0	0.580944841586577	0.265287	0	GO:0005737,cytoplasm;GO:0005829,cytosol;GO:0070062,extracellular exosome;GO:0005782,peroxisomal matrix;GO:0016021,integral component of membrane;GO:0043231,intracellular membrane-bounded organelle	GO:0042562,hormone binding;GO:0050661,NADP binding;GO:0042803,protein homodimerization activity;GO:0047127,thiomorpholine-carboxylate dehydrogenase activity;GO:0070324,thyroid hormone binding;GO:0003714,transcription corepressor activity;GO:0042626,ATPase-coupled transmembrane transporter activity;GO:0005319,lipid transporter activity	GO:0006554,lysine catabolic process;GO:0000122,negative regulation of transcription by RNA polymerase II;GO:0007605,sensory perception of sound;GO:0042403,thyroid hormone metabolic process;GO:0070327,thyroid hormone transport;GO:0006869,lipid transport
ANFY1_HUMAN	Q9P2R3	ANKFY1	Rabankyrin-5	0.989320507	1.169971229	1.502759849	2.467964212	1.079645868	1.9853620305	1.079645868	1.9853620305	0.543803020010461	0.265457	0	1.83890115207665	0.265768	0	GO:0005829,cytosol;GO:0005769,early endosome;GO:0005768,endosome;GO:0010008,endosome membrane;GO:0070062,extracellular exosome;GO:0043231,intracellular membrane-bounded organelle;GO:0005765,lysosomal membrane;GO:0044354,macropinosome;GO:0016020,membrane	GO:0046872,metal ion binding;GO:1901981,phosphatidylinositol phosphate binding;GO:0031267,small GTPase binding	GO:0006897,endocytosis;GO:0016197,endosomal transport;GO:0034058,endosomal vesicle fusion;GO:0090160,Golgi to lysosome transport;GO:0048549,positive regulation of pinocytosis;GO:0042147,retrograde transport, endosome to Golgi
PPIL1_HUMAN	Q9Y3C6	PPIL1	Peptidyl-prolyl cis-trans isomerase-like 1	1.042634358	0.613901056	0.135978437	0.036752095	0.828267707	0.086365266	0.828267707	0.086365266	9.59028722264342	0.019070	1	0.104272163782428	0.018850	-1	GO:0071013,catalytic step 2 spliceosome;GO:0005654,nucleoplasm;GO:0005634,nucleus;GO:0071007,U2-type catalytic step 2 spliceosome	GO:0016018,cyclosporin A binding;GO:0097718,disordered domain specific binding;GO:0003755,peptidyl-prolyl cis-trans isomerase activity	GO:0000398,mRNA splicing, via spliceosome;GO:0006457,protein folding;GO:0000413,protein peptidyl-prolyl isomerization	hsa:51645,path:hsa03040,Spliceosome
SURF1_HUMAN	Q15526	SURF1	Surfeit locus protein 1	0.04572491	0.057989355	0.089205806	2.55E-05	0.0518571325	0.044615653	0.0518571325	0.044615653	1.16230804690901	0.384141	0	0.860357116737992	0.383842	0	GO:0016021,integral component of membrane;GO:0005746,mitochondrial respirasome;GO:0005743,mitochondrial inner membrane	GO:0004129,cytochrome-c oxidase activity	GO:0009060,aerobic respiration;GO:0033617,mitochondrial cytochrome c oxidase assembly;GO:0006119,oxidative phosphorylation;GO:0008535,respiratory chain complex IV assembly
ERGI1_HUMAN	Q969X5	ERGIC1	Endoplasmic reticulum-Golgi intermediate compartment protein 1	2.091121229	2.168861891	1.278383142	1.497712448	2.12999156	1.388047795	2.12999156	1.388047795	1.53452321142875	0.298479	0	0.651668213652452	0.298026	0	GO:0030134,COPII-coated ER to Golgi transport vesicle;GO:0005783,endoplasmic reticulum;GO:0005793,endoplasmic reticulum-Golgi intermediate compartment;GO:0033116,endoplasmic reticulum-Golgi intermediate compartment membrane;GO:0030176,integral component of endoplasmic reticulum membrane;GO:0030173,integral component of Golgi membrane;GO:0043231,intracellular membrane-bounded organelle;GO:0016020,…		GO:0006888,endoplasmic reticulum to Golgi vesicle-mediated transport;GO:0006890,retrograde vesicle-mediated transport, Golgi to endoplasmic reticulum
TACO1_HUMAN	Q9BSH4	TACO1	Translational activator of cytochrome c oxidase 1	0.080801316	0.054805532	2.55E-05	0.053694714	0.067803424	0.026860107	0.067803424	0.026860107	2.524316973123	0.171485	0	0.396146763915639	0.170914	0	GO:0005739,mitochondrion	GO:0097177,mitochondrial ribosome binding;GO:0003729,mRNA binding;GO:0019843,rRNA binding	GO:0033617,mitochondrial cytochrome c oxidase assembly;GO:0061743,motor learning;GO:1904959,regulation of cytochrome-c oxidase activity;GO:0070129,regulation of mitochondrial translation
AT2B4_HUMAN	P23634	ATP2B4	Plasma membrane calcium-transporting ATPase 4	0.236092362	0.364582148	0.593384898	0.917080417	0.300337255	0.7552326575	0.300337255	0.7552326575	0.397675142907866	0.134608	0	2.51461530305323	0.134933	0	GO:0016323,basolateral plasma membrane;GO:0005901,caveola;GO:0098978,glutamatergic synapse;GO:0005887,integral component of plasma membrane;GO:0099059,integral component of presynaptic active zone membrane;GO:0043231,intracellular membrane-bounded organelle;GO:0016020,membrane;GO:0045121,membrane raft;GO:0043005,neuron projection;GO:0005886,plasma membrane;GO:0032991,protein-containing complex;GO…	GO:0005524,ATP binding;GO:0019829,ATPase-coupled cation transmembrane transporter activity;GO:0015085,calcium ion transmembrane transporter activity;GO:0048306,calcium-dependent protein binding;GO:0005516,calmodulin binding;GO:0046872,metal ion binding;GO:0050998,nitric-oxide synthase binding;GO:0036487,nitric-oxide synthase inhibitor activity;GO:0005388,P-type calcium transporter activity;GO:003…	GO:1901660,calcium ion export;GO:0098703,calcium ion import across plasma membrane;GO:0097553,calcium ion transmembrane import into cytosol;GO:0070588,calcium ion transmembrane transport;GO:0006874,cellular calcium ion homeostasis;GO:1905145,cellular response to acetylcholine;GO:0071872,cellular response to epinephrine stimulus;GO:0030317,flagellated sperm motility;GO:0021766,hippocampus developm…	hsa:493,path:hsa04020,Calcium signaling pathway;hsa:493,path:hsa04024,cAMP signaling pathway;hsa:493,path:hsa04022,cGMP-PKG signaling pathway;hsa:493,path:hsa04925,Aldosterone synthesis and secretion;hsa:493,path:hsa04261,Adrenergic signaling in cardiomyocytes;hsa:493,path:hsa04970,Salivary secretion;hsa:493,path:hsa04972,Pancreatic secretion;hsa:493,path:hsa04978,Mineral absorption;hsa:493,path:…
NAMPT_HUMAN	P43490	NAMPT	Nicotinamide phosphoribosyltransferase	7.248761887	17.91042446	11.68328108	6.179607985	12.5795931735	8.9314445325	12.5795931735	8.9314445325	1.4084612100232	0.324005	0	0.70999470406681	0.323594	0	GO:0030054,cell junction;GO:0005829,cytosol;GO:0070062,extracellular exosome;GO:0016607,nuclear speck;GO:0005737,cytoplasm;GO:0005634,nucleus;GO:0005886,plasma membrane	GO:0005125,cytokine activity;GO:0042802,identical protein binding;GO:0047280,nicotinamide phosphoribosyltransferase activity;GO:0004514,nicotinate-nucleotide diphosphorylase (carboxylating) activity;GO:0000166,nucleotide binding	GO:0007267,cell-cell signaling;GO:0032922,circadian regulation of gene expression;GO:0034356,NAD biosynthesis via nicotinamide riboside salvage pathway;GO:0008284,positive regulation of cell population proliferation;GO:0051770,positive regulation of nitric-oxide synthase biosynthetic process;GO:0045944,positive regulation of transcription by RNA polymerase II;GO:0007165,signal transduction;GO:000…	hsa:10135,path:hsa00760,Nicotinate and nicotinamide metabolism;hsa:10135,path:hsa04621,NOD-like receptor signaling pathway
SUN1_HUMAN	O94901	SUN1	SUN domain-containing protein 1	0.181674066	0.357988709	0.129254872	0.320524348	0.2698313875	0.22488961	0.2698313875	0.22488961	1.19983927892445	0.373951	0	0.833444960142007	0.373631	0	GO:0005639,integral component of nuclear inner membrane;GO:0043231,intracellular membrane-bounded organelle;GO:0034993,meiotic nuclear membrane microtubule tethering complex;GO:0005635,nuclear envelope;GO:0031965,nuclear membrane;GO:0005737,cytoplasm	GO:0140444,cytoskeleton-nuclear membrane anchor activity;GO:0043495,protein-membrane adaptor activity;GO:0005521,lamin binding	GO:0030154,cell differentiation;GO:0051321,meiotic cell cycle;GO:0006998,nuclear envelope organization;GO:0090292,nuclear matrix anchoring at nuclear membrane;GO:0007283,spermatogenesis;GO:0051642,centrosome localization;GO:0007129,homologous chromosome pairing at meiosis;GO:0070197,meiotic attachment of telomere to nuclear envelope;GO:0021817,nucleokinesis involved in cell motility in cerebral c…
HDGF_HUMAN	P51858	HDGF	Hepatoma-derived growth factor	1.742298309	2.444094258	2.786487658	1.340976495	2.0931962835	2.0637320765	2.0931962835	2.0637320765	1.01427714737563	0.428656	0	0.985923820316204	0.428449	0	GO:0062023,collagen-containing extracellular matrix;GO:0005737,cytoplasm;GO:0005576,extracellular region;GO:0005615,extracellular space;GO:0005654,nucleoplasm;GO:0005634,nucleus;GO:0017053,transcription repressor complex	GO:0003779,actin binding;GO:0003690,double-stranded DNA binding;GO:0008083,growth factor activity;GO:0008201,heparin binding;GO:0000166,nucleotide binding;GO:0003723,RNA binding;GO:0003712,transcription coregulator activity;GO:0003714,transcription corepressor activity;GO:0001222,transcription corepressor binding;GO:0015631,tubulin binding	GO:0098761,cellular response to interleukin-7;GO:0036498,IRE1-mediated unfolded protein response;GO:0000122,negative regulation of transcription by RNA polymerase II;GO:0051781,positive regulation of cell division;GO:0006357,regulation of transcription by RNA polymerase II;GO:0007165,signal transduction
ANXA1_HUMAN	P04083	ANXA1	Annexin A1	24.90394028	67.99700704	48.22578427	66.81000535	46.45047366	57.51789481	46.45047366	57.51789481	0.807582993317832	0.491119	0	1.23826282657545	0.491220	0	GO:0005912,adherens junction;GO:0016324,apical plasma membrane;GO:0016323,basolateral plasma membrane;GO:0009986,cell surface;GO:0062023,collagen-containing extracellular matrix;GO:0001533,cornified envelope;GO:0005737,cytoplasm;GO:0030659,cytoplasmic vesicle membrane;GO:0005829,cytosol;GO:0031901,early endosome membrane;GO:0005768,endosome;GO:0070062,extracellular exosome;GO:0005576,extracellula…	GO:0098641,cadherin binding involved in cell-cell adhesion;GO:0005509,calcium ion binding;GO:0005544,calcium-dependent phospholipid binding;GO:0048306,calcium-dependent protein binding;GO:1990814,DNA/DNA annealing activity;GO:0036121,double-stranded DNA helicase activity;GO:0042802,identical protein binding;GO:0019834,phospholipase A2 inhibitor activity;GO:0005543,phospholipid binding;GO:0005102,…	GO:0031532,actin cytoskeleton reorganization;GO:0002250,adaptive immune response;GO:0046632,alpha-beta T cell differentiation;GO:0050482,arachidonic acid secretion;GO:0007166,cell surface receptor signaling pathway;GO:0071385,cellular response to glucocorticoid stimulus;GO:0070301,cellular response to hydrogen peroxide;GO:0035924,cellular response to vascular endothelial growth factor stimulus;GO…
TM165_HUMAN	Q9HC07	TMEM165	Transmembrane protein 165	0.103042314	1.000431482	0.189940575	2.55E-05	0.551736898	0.0949830375	0.551736898	0.0949830375	5.80879399650701	0.049394	1	0.172152773983951	0.049006	-1	GO:0031901,early endosome membrane;GO:0010008,endosome membrane;GO:0005794,Golgi apparatus;GO:0016021,integral component of membrane;GO:0043231,intracellular membrane-bounded organelle;GO:0031902,late endosome membrane;GO:0005765,lysosomal membrane;GO:0032588,trans-Golgi network membrane	GO:0015085,calcium ion transmembrane transporter activity;GO:0005384,manganese ion transmembrane transporter activity;GO:0046873,metal ion transmembrane transporter activity	GO:0070588,calcium ion transmembrane transport;GO:0006874,cellular calcium ion homeostasis;GO:0032468,Golgi calcium ion homeostasis;GO:0032472,Golgi calcium ion transport;GO:0071421,manganese ion transmembrane transport;GO:0006487,protein N-linked glycosylation;GO:0035751,regulation of lysosomal lumen pH
E41L2_HUMAN	O43491	EPB41L2	Band 4.1-like protein 2	1.895420433	2.061943099	1.71003635	5.441781468	1.978681766	3.575908909	1.978681766	3.575908909	0.55333673657625	0.274236	0	1.8072178004798	0.274542	0	GO:0099738,cell cortex region;GO:0030054,cell junction;GO:0005856,cytoskeleton;GO:0005829,cytosol;GO:0070062,extracellular exosome;GO:0005925,focal adhesion;GO:0005654,nucleoplasm;GO:0005886,plasma membrane;GO:0008091,spectrin	GO:0003779,actin binding;GO:0042731,PH domain binding;GO:0030507,spectrin binding;GO:0005198,structural molecule activity;GO:0008092,cytoskeletal protein binding	GO:0031032,actomyosin structure organization;GO:0007049,cell cycle;GO:0051301,cell division;GO:0030866,cortical actin cytoskeleton organization;GO:1904778,positive regulation of protein localization to cell cortex
DIP2A_HUMAN	Q14689	DIP2A	Disco-interacting protein 2 homolog A	0.070975345	0.115518534	0.004321591	2.55E-05	0.0932469395	0.0021735455	0.0932469395	0.0021735455	42.9008454159345	0.000425	1	0.0233095639562519	0.000413	-1	GO:0009986,cell surface;GO:0043197,dendritic spine;GO:0016020,membrane;GO:0005739,mitochondrion;GO:0005886,plasma membrane	GO:0003987,acetate-CoA ligase activity	GO:0006085,acetyl-CoA biosynthetic process;GO:0060997,dendritic spine morphogenesis;GO:0010629,negative regulation of gene expression;GO:2000758,positive regulation of peptidyl-lysine acetylation
APMAP_HUMAN	Q9HDC9	APMAP	Adipocyte plasma membrane-associated protein	5.789584291	7.819604423	8.061537429	9.171453047	6.804594357	8.616495238	6.804594357	8.616495238	0.789717184196974	0.477491	0	1.26627610492844	0.477607	0	GO:0009986,cell surface;GO:0016021,integral component of membrane;GO:0016020,membrane	GO:0004064,arylesterase activity;GO:0016844,strictosidine synthase activity	GO:0009058,biosynthetic process
CLPP_HUMAN	Q16740	CLPP	ATP-dependent Clp protease proteolytic subunit, mitochondrial	1.650911921	0.830450449	0.46641894	0.088604317	1.240681185	0.2775116285	1.240681185	0.2775116285	4.47073584521882	0.076347	0	0.223676825162783	0.075872	0	GO:0009368,endopeptidase Clp complex;GO:0005759,mitochondrial matrix;GO:0005739,mitochondrion	GO:0004176,ATP-dependent peptidase activity;GO:0051117,ATPase binding;GO:0004175,endopeptidase activity;GO:0042802,identical protein binding;GO:0008233,peptidase activity;GO:0004252,serine-type endopeptidase activity	GO:0033619,membrane protein proteolysis;GO:0006515,protein quality control for misfolded or incompletely synthesized proteins;GO:0051603,proteolysis involved in cellular protein catabolic process
WDR13_HUMAN	Q9H1Z4	WDR13	WD repeat-containing protein 13	0.11613968	0.081671278	0.129374856	0.245417274	0.098905479	0.187396065	0.098905479	0.187396065	0.527788451694543	0.250699	0	1.89469852322337	0.251018	0	GO:0034451,centriolar satellite;GO:0005654,nucleoplasm;GO:0005886,plasma membrane	GO:1990841,promoter-specific chromatin binding	GO:1904691,negative regulation of type B pancreatic cell proliferation
PPP6_HUMAN	O00743	PPP6C	Serine/threonine-protein phosphatase 6 catalytic subunit	0.162075391	0.127352922	0.18312873	0.053891327	0.1447141565	0.1185100285	0.1447141565	0.1185100285	1.22111316933824	0.368352	0	0.818924916305614	0.368022	0	GO:0005829,cytosol;GO:0005739,mitochondrion;GO:0005654,nucleoplasm	GO:0046872,metal ion binding;GO:0106306,protein serine phosphatase activity;GO:0004722,protein serine/threonine phosphatase activity;GO:0106307,protein threonine phosphatase activity	GO:0048208,COPII vesicle coating;GO:0000082,G1/S transition of mitotic cell cycle;GO:0045087,innate immune response;GO:0006470,protein dephosphorylation;GO:0007004,telomere maintenance via telomerase
PDCD4_HUMAN	Q53EL6	PDCD4	Programmed cell death protein 4	0.187889783	0.250085345	0.72070874	0.465766533	0.218987564	0.5932376365	0.218987564	0.5932376365	0.369139701405307	0.111487	0	2.70900148695202	0.111796	0	GO:0005737,cytoplasm;GO:0005829,cytosol;GO:0005634,nucleus	GO:0003723,RNA binding	GO:0006915,apoptotic process;GO:0030509,BMP signaling pathway;GO:0007569,cell aging;GO:0071222,cellular response to lipopolysaccharide;GO:0060940,epithelial to mesenchymal transition involved in cardiac fibroblast development;GO:0035722,interleukin-12-mediated signaling pathway;GO:0043066,negative regulation of apoptotic process;GO:0045786,negative regulation of cell cycle;GO:1900016,negative reg…	hsa:27250,path:hsa05206,MicroRNAs in cancer;hsa:27250,path:hsa05205,Proteoglycans in cancer
HNRPD_HUMAN	Q14103	HNRNPD	Heterogeneous nuclear ribonucleoprotein D0	8.066333255	8.658364685	12.98260171	5.660064209	8.36234897	9.3213329595	8.36234897	9.3213329595	0.897119436279482	0.469573	0	1.11467878139747	0.469456	0	GO:0005829,cytosol;GO:0005654,nucleoplasm;GO:0005634,nucleus;GO:1990904,ribonucleoprotein complex;GO:0045202,synapse;GO:0005737,cytoplasm	GO:0003682,chromatin binding;GO:0042826,histone deacetylase binding;GO:0003680,minor groove of adenine-thymine-rich DNA binding;GO:0035925,mRNA 3'-UTR AU-rich region binding;GO:0003723,RNA binding;GO:0042162,telomeric DNA binding;GO:0008134,transcription factor binding	GO:0061158,3'-UTR-mediated mRNA destabilization;GO:0071230,cellular response to amino acid stimulus;GO:0071392,cellular response to estradiol stimulus;GO:0071732,cellular response to nitric oxide;GO:1904586,cellular response to putrescine;GO:0021549,cerebellum development;GO:0097167,circadian regulation of translation;GO:1990828,hepatocyte dedifferentiation;GO:0001889,liver development;GO:0000398…
MSH6_HUMAN	P52701	MSH6	DNA mismatch repair protein Msh6	0.339799946	0.119072652	0.398486792	0.21579633	0.229436299	0.307141561	0.229436299	0.307141561	0.747005056082267	0.443767	0	1.33867902480418	0.443921	0	GO:0000785,chromatin;GO:0005829,cytosol;GO:0005794,Golgi apparatus;GO:0043231,intracellular membrane-bounded organelle;GO:0032300,mismatch repair complex;GO:0032301,MutSalpha complex;GO:0005654,nucleoplasm;GO:0005634,nucleus;GO:0005694,chromosome	GO:0005524,ATP binding;GO:0008094,ATPase activity, acting on DNA;GO:0003682,chromatin binding;GO:0003684,damaged DNA binding;GO:0019899,enzyme binding;GO:0032137,guanine/thymine mispair binding;GO:0035064,methylated histone binding;GO:0030983,mismatched DNA binding	GO:0008340,determination of adult lifespan;GO:0006281,DNA repair;GO:0036297,interstrand cross-link repair;GO:0097193,intrinsic apoptotic signaling pathway;GO:0008630,intrinsic apoptotic signaling pathway in response to DNA damage;GO:0045190,isotype switching;GO:0000710,meiotic mismatch repair;GO:0006298,mismatch repair;GO:0045910,negative regulation of DNA recombination;GO:0051096,positive regula…	hsa:2956,path:hsa03430,Mismatch repair;hsa:2956,path:hsa05200,Pathways in cancer;hsa:2956,path:hsa05210,Colorectal cancer;hsa:2956,path:hsa01524,Platinum drug resistance
PLCH1_HUMAN	Q4KWH8	PLCH1	1-phosphatidylinositol 4,5-bisphosphate phosphodiesterase eta-1	1.008942448	0.419421076	0.991462741	0.662839971	0.714181762	0.827151356	0.714181762	0.827151356	0.863423310400763	0.482423	0	1.15818045210737	0.482333	0	GO:0005737,cytoplasm;GO:0005829,cytosol;GO:0043231,intracellular membrane-bounded organelle;GO:0005886,plasma membrane	GO:0005509,calcium ion binding;GO:0050429,calcium-dependent phospholipase C activity;GO:0004435,phosphatidylinositol phospholipase C activity	GO:0043647,inositol phosphate metabolic process;GO:0016042,lipid catabolic process;GO:0048015,phosphatidylinositol-mediated signaling	hsa:23007,path:hsa00562,Inositol phosphate metabolism
MTCH2_HUMAN	Q9Y6C9	MTCH2	Mitochondrial carrier homolog 2	2.678443736	3.431178092	2.14500638	1.124240609	3.054810914	1.6346234945	3.054810914	1.6346234945	1.86881622849451	0.243560	0	0.535098092981345	0.243035	0	GO:0016021,integral component of membrane;GO:0016020,membrane;GO:0005743,mitochondrial inner membrane;GO:0005739,mitochondrion;GO:0005634,nucleus		GO:0043065,positive regulation of apoptotic process;GO:0070585,protein localization to mitochondrion
CO4A2_HUMAN	P08572	COL4A2	Collagen alpha-2(IV) chain	2.063909945	2.878585011	3.761399091	28.41697264	2.471247478	16.0891858655	2.471247478	16.0891858655	0.153596800898366	0.005254	-1	6.5105522650937	0.005302	1	GO:0005587,collagen type IV trimer;GO:0062023,collagen-containing extracellular matrix;GO:0005788,endoplasmic reticulum lumen;GO:0070062,extracellular exosome;GO:0031012,extracellular matrix;GO:0005576,extracellular region;GO:0005615,extracellular space;GO:0005604,basement membrane;GO:0005581,collagen trimer;GO:0016020,membrane	GO:0005201,extracellular matrix structural constituent;GO:0030020,extracellular matrix structural constituent conferring tensile strength	GO:0007568,aging;GO:0001525,angiogenesis;GO:0071560,cellular response to transforming growth factor beta stimulus;GO:0030199,collagen fibril organization;GO:0038063,collagen-activated tyrosine kinase receptor signaling pathway;GO:0035987,endodermal cell differentiation;GO:0030198,extracellular matrix organization;GO:0016525,negative regulation of angiogenesis;GO:0014823,response to activity;GO:00…	hsa:1284,path:hsa04151,PI3K-Akt signaling pathway;hsa:1284,path:hsa04512,ECM-receptor interaction;hsa:1284,path:hsa04510,Focal adhesion;hsa:1284,path:hsa04926,Relaxin signaling pathway;hsa:1284,path:hsa04974,Protein digestion and absorption;hsa:1284,path:hsa05200,Pathways in cancer;hsa:1284,path:hsa05222,Small cell lung cancer;hsa:1284,path:hsa04933,AGE-RAGE signaling pathway in diabetic complica…
DTD1_HUMAN	Q8TEA8	DTD1	D-aminoacyl-tRNA deacylase 1	0.769656106	0.5393132	0.084839901	2.55E-05	0.654484653	0.0424327005	0.654484653	0.0424327005	15.4240631703372	0.006683	1	0.0648337593639495	0.006578	-1	GO:0005737,cytoplasm;GO:0005634,nucleus	GO:0051500,D-tyrosyl-tRNA(Tyr) deacylase activity;GO:0003677,DNA binding;GO:0046872,metal ion binding;GO:0000049,tRNA binding;GO:0051499,D-aminoacyl-tRNA deacylase activity	GO:0006260,DNA replication;GO:0006399,tRNA metabolic process
FLNB_HUMAN	O75369	FLNB	Filamin-B	11.20195623	15.47648371	13.16808854	26.56212967	13.33921997	19.865109105	13.33921997	19.865109105	0.671489892126621	0.380453	0	1.48922569308226	0.380673	0	GO:0015629,actin cytoskeleton;GO:0005938,cell cortex;GO:0005737,cytoplasm;GO:0005829,cytosol;GO:0070062,extracellular exosome;GO:0005925,focal adhesion;GO:0016021,integral component of membrane;GO:0043005,neuron projection;GO:0043025,neuronal cell body;GO:0005634,nucleus;GO:0005886,plasma membrane;GO:0030018,Z disc	GO:0003779,actin binding;GO:0045296,cadherin binding;GO:0042802,identical protein binding;GO:0003723,RNA binding	GO:0030036,actin cytoskeleton organization;GO:0030154,cell differentiation;GO:0007517,muscle organ development;GO:0007165,signal transduction	hsa:2317,path:hsa04010,MAPK signaling pathway;hsa:2317,path:hsa04510,Focal adhesion;hsa:2317,path:hsa05205,Proteoglycans in cancer;hsa:2317,path:hsa05132,Salmonella infection
S10AA_HUMAN	P60903	S100A10	Protein S100-A10	3.117733283	4.023809945	1.976630312	8.678001538	3.570771614	5.327315925	3.570771614	5.327315925	0.670275925864111	0.379400	0	1.49192289535211	0.379621	0	GO:1990665,AnxA2-p11 complex;GO:0062023,collagen-containing extracellular matrix;GO:0005737,cytoplasm;GO:0005783,endoplasmic reticulum;GO:0070062,extracellular exosome;GO:0005576,extracellular region;GO:0005615,extracellular space;GO:0019897,extrinsic component of plasma membrane	GO:0005509,calcium ion binding;GO:0048306,calcium-dependent protein binding;GO:0044325,ion channel binding;GO:0042803,protein homodimerization activity	GO:0001765,membrane raft assembly;GO:0051099,positive regulation of binding;GO:0051894,positive regulation of focal adhesion assembly;GO:0043547,positive regulation of GTPase activity;GO:0051496,positive regulation of stress fiber assembly;GO:1900026,positive regulation of substrate adhesion-dependent cell spreading;GO:0072659,protein localization to plasma membrane;GO:0042493,response to drug;GO…	hsa:6281,path:hsa05132,Salmonella infection
ATPG_HUMAN	P36542	ATP5F1C	ATP synthase subunit gamma, mitochondrial	5.984442886	10.25259758	4.854721518	3.994816001	8.118520233	4.4247687595	8.118520233	4.4247687595	1.83478971993045	0.248440	0	0.545021584292454	0.247920	0	GO:0016020,membrane;GO:0005743,mitochondrial inner membrane;GO:0005759,mitochondrial matrix;GO:0005753,mitochondrial proton-transporting ATP synthase complex;GO:0000275,mitochondrial proton-transporting ATP synthase complex, catalytic sector F(1);GO:0005739,mitochondrion	GO:0046933,proton-transporting ATP synthase activity, rotational mechanism;GO:0003723,RNA binding	GO:0006754,ATP biosynthetic process;GO:0015986,ATP synthesis coupled proton transport;GO:0042407,cristae formation;GO:0042776,mitochondrial ATP synthesis coupled proton transport;GO:0006119,oxidative phosphorylation	hsa:509,path:hsa00190,Oxidative phosphorylation;hsa:509,path:hsa04714,Thermogenesis;hsa:509,path:hsa05010,Alzheimer disease;hsa:509,path:hsa05012,Parkinson disease;hsa:509,path:hsa05016,Huntington disease
EHD3_HUMAN	Q9NZN3	EHD3	EH domain-containing protein 3	0.63735925	1.020125421	1.104842712	3.426180076	0.8287423355	2.265511394	0.8287423355	2.265511394	0.365808063333889	0.108878	0	2.73367402261785	0.109186	0	GO:0020018,ciliary pocket membrane;GO:0005737,cytoplasm;GO:0005829,cytosol;GO:0005769,early endosome;GO:0030139,endocytic vesicle;GO:0010008,endosome membrane;GO:0005925,focal adhesion;GO:0043231,intracellular membrane-bounded organelle;GO:0005634,nucleus;GO:0048471,perinuclear region of cytoplasm;GO:0055038,recycling endosome membrane	GO:0005524,ATP binding;GO:0005509,calcium ion binding;GO:0005525,GTP binding;GO:0003676,nucleic acid binding	GO:0007596,blood coagulation;GO:0060271,cilium assembly;GO:0034498,early endosome to Golgi transport;GO:0032456,endocytic recycling;GO:0006897,endocytosis;GO:0016197,endosomal transport;GO:0090160,Golgi to lysosome transport;GO:1901387,positive regulation of voltage-gated calcium channel activity;GO:0051260,protein homooligomerization;GO:0072659,protein localization to plasma membrane;GO:0015031,…	hsa:30845,path:hsa04144,Endocytosis
KC1A_HUMAN	P48729	CSNK1A1	Casein kinase I isoform alpha	0.609840104	0.383162776	0.654554852	0.805193881	0.49650144	0.7298743665	0.49650144	0.7298743665	0.680256031433048	0.388025	0	1.47003474249742	0.388237	0	GO:0030877,beta-catenin destruction complex;GO:0005813,centrosome;GO:0036064,ciliary basal body;GO:0005929,cilium;GO:0000777,condensed chromosome kinetochore;GO:0005737,cytoplasm;GO:0005829,cytosol;GO:0016020,membrane;GO:0016607,nuclear speck;GO:0005634,nucleus	GO:0005524,ATP binding;GO:0004672,protein kinase activity;GO:0106310,protein serine kinase activity;GO:0004674,protein serine/threonine kinase activity;GO:0106311,protein threonine kinase activity	GO:1904885,beta-catenin destruction complex assembly;GO:1904886,beta-catenin destruction complex disassembly;GO:0007049,cell cycle;GO:0051301,cell division;GO:0007166,cell surface receptor signaling pathway;GO:0007030,Golgi organization;GO:0045104,intermediate filament cytoskeleton organization;GO:0090090,negative regulation of canonical Wnt signaling pathway;GO:0018105,peptidyl-serine phosphoryl…	hsa:1452,path:hsa04310,Wnt signaling pathway;hsa:1452,path:hsa04340,Hedgehog signaling pathway;hsa:1452,path:hsa05225,Hepatocellular carcinoma;hsa:1452,path:hsa05226,Gastric cancer;hsa:1452,path:hsa05224,Breast cancer;hsa:1452,path:hsa05165,Human papillomavirus infection
NIBA1_HUMAN	Q9BZQ8	NIBAN1	Protein Niban 1	0.348924782	0.941217016	1.096106216	1.455366554	0.645070899	1.275736385	0.645070899	1.275736385	0.505645920728364	0.230322	0	1.97766848105792	0.230648	0	GO:0005737,cytoplasm;GO:0005829,cytosol;GO:0070062,extracellular exosome;GO:0016020,membrane;GO:0005886,plasma membrane		GO:0001933,negative regulation of protein phosphorylation;GO:0001934,positive regulation of protein phosphorylation;GO:0045727,positive regulation of translation;GO:0034976,response to endoplasmic reticulum stress
MCCA_HUMAN	Q96RQ3	MCCC1	Methylcrotonoyl-CoA carboxylase subunit alpha, mitochondrial	0.220048536	0.460137193	2.677726418	0.751082987	0.3400928645	1.7144047025	0.3400928645	1.7144047025	0.198373735212033	0.015090	-1	5.04098992203349	0.015194	1	GO:0002169,3-methylcrotonyl-CoA carboxylase complex, mitochondrial;GO:0005829,cytosol;GO:1905202,methylcrotonoyl-CoA carboxylase complex;GO:0005759,mitochondrial matrix;GO:0005739,mitochondrion	GO:0005524,ATP binding;GO:0009374,biotin binding;GO:0004075,biotin carboxylase activity;GO:0016421,CoA carboxylase activity;GO:0046872,metal ion binding;GO:0004485,methylcrotonoyl-CoA carboxylase activity;GO:0016874,ligase activity	GO:0006768,biotin metabolic process;GO:0009083,branched-chain amino acid catabolic process;GO:0006552,leucine catabolic process	hsa:56922,path:hsa00280,Valine, leucine and isoleucine degradation
DLRB1_HUMAN	Q9NP97	DYNLRB1	Dynein light chain roadblock-type 1	0.206538722	0.134755302	0.253238248	0.15014057	0.170647012	0.201689409	0.170647012	0.201689409	0.846088115613448	0.489238	0	1.18190999441584	0.489164	0	GO:0005813,centrosome;GO:0097542,ciliary tip;GO:0005929,cilium;GO:0005737,cytoplasm;GO:0005868,cytoplasmic dynein complex;GO:0016020,membrane;GO:0005874,microtubule	GO:0045505,dynein intermediate chain binding;GO:0003777,microtubule motor activity	GO:0035735,intraciliary transport involved in cilium assembly;GO:0007018,microtubule-based movement;GO:0007632,visual behavior	hsa:83658,path:hsa05132,Salmonella infection
FPRP_HUMAN	Q9P2B2	PTGFRN	Prostaglandin F2 receptor negative regulator	2.44245267	4.095767572	2.494528352	5.147807556	3.269110121	3.821167954	3.269110121	3.821167954	0.855526415052731	0.485510	0	1.16887098096014	0.485427	0	GO:0009986,cell surface;GO:0005789,endoplasmic reticulum membrane;GO:0005794,Golgi apparatus;GO:0016021,integral component of membrane		GO:0034389,lipid droplet organization;GO:0014905,myoblast fusion involved in skeletal muscle regeneration
PGRP1_HUMAN	O75594	PGLYRP1	Peptidoglycan recognition protein 1	0.169295052	0.983750599	0.08410148	0.010530772	0.5765228255	0.047316126	0.5765228255	0.047316126	12.1844891845119	0.011449	1	0.0820715571130496	0.011293	-1	GO:0070062,extracellular exosome;GO:0005576,extracellular region;GO:0097013,phagocytic vesicle lumen;GO:0035580,specific granule lumen;GO:1904724,tertiary granule lumen	GO:0008745,N-acetylmuramoyl-L-alanine amidase activity;GO:0042834,peptidoglycan binding;GO:0016019,peptidoglycan immune receptor activity;GO:0008270,zinc ion binding	GO:0061844,antimicrobial humoral immune response mediated by antimicrobial peptide;GO:0019730,antimicrobial humoral response;GO:0050830,defense response to Gram-positive bacterium;GO:0016045,detection of bacterium;GO:0045087,innate immune response;GO:0031640,killing of cells of other organism;GO:0043312,neutrophil degranulation;GO:0009253,peptidoglycan catabolic process
KLKB1_HUMAN	P03952	KLKB1	Plasma kallikrein	0.090551888	0.364105363	0.135344535	0.699367108	0.2273286255	0.4173558215	0.2273286255	0.4173558215	0.544687803042901	0.266273	0	1.83591406749609	0.266583	0	GO:0070062,extracellular exosome;GO:0005576,extracellular region;GO:0005615,extracellular space;GO:0005886,plasma membrane	GO:0004252,serine-type endopeptidase activity;GO:0020037,heme binding;GO:0005506,iron ion binding;GO:0004497,monooxygenase activity;GO:0016705,oxidoreductase activity, acting on paired donors, with incorporation or reduction of molecular oxygen	GO:0007597,blood coagulation, intrinsic pathway;GO:0022617,extracellular matrix disassembly;GO:0002542,Factor XII activation;GO:0042730,fibrinolysis;GO:2000267,negative regulation of blood coagulation, intrinsic pathway;GO:0031639,plasminogen activation;GO:0051919,positive regulation of fibrinolysis;GO:0006508,proteolysis;GO:0031638,zymogen activation;GO:0007596,blood coagulation	hsa:3818,path:hsa04610,Complement and coagulation cascades
RS26_HUMAN	P62854	RPS26	40S ribosomal protein S26	1.851023808	3.79669915	0.258982923	0.007483087	2.823861479	0.133233005	2.823861479	0.133233005	21.1949094670649	0.003056	1	0.04718114043157	0.002998	-1	GO:0098556,cytoplasmic side of rough endoplasmic reticulum membrane;GO:0005829,cytosol;GO:0022627,cytosolic small ribosomal subunit;GO:0070062,extracellular exosome;GO:0016020,membrane;GO:0005654,nucleoplasm;GO:0042788,polysomal ribosome;GO:0015935,small ribosomal subunit	GO:0045296,cadherin binding;GO:0003729,mRNA binding;GO:0003723,RNA binding;GO:0003735,structural constituent of ribosome	GO:0002181,cytoplasmic translation;GO:0033119,negative regulation of RNA splicing;GO:0000184,nuclear-transcribed mRNA catabolic process, nonsense-mediated decay;GO:0006614,SRP-dependent cotranslational protein targeting to membrane;GO:0006412,translation;GO:0006413,translational initiation;GO:0019083,viral transcription	hsa:6231,path:hsa03010,Ribosome
RBP56_HUMAN	Q92804	TAF15	TATA-binding protein-associated factor 2N	2.55E-05	2.55E-05	0.105768301	0.171836427	2.55e-005	0.138802364	2.55e-005	0.138802364	0.000183714450281265	0.000000	-1	5443.22996078431	0.000000	1	GO:0005737,cytoplasm;GO:0005654,nucleoplasm;GO:0005634,nucleus	GO:0003677,DNA binding;GO:0046872,metal ion binding;GO:0003723,RNA binding;GO:0003712,transcription coregulator activity	GO:0048255,mRNA stabilization;GO:0045893,positive regulation of transcription, DNA-templated;GO:1901796,regulation of signal transduction by p53 class mediator;GO:0006366,transcription by RNA polymerase II;GO:0006367,transcription initiation from RNA polymerase II promoter;GO:0006355,regulation of transcription, DNA-templated	hsa:8148,path:hsa03022,Basal transcription factors;hsa:8148,path:hsa05202,Transcriptional misregulation in cancer
AT2A3_HUMAN	Q93084	ATP2A3	Sarcoplasmic/endoplasmic reticulum calcium ATPase 3	0.828824009	0.236264915	1.011663665	1.090651049	0.532544462	1.051157357	0.532544462	1.051157357	0.506626775195562	0.231222	0	1.97383961716984	0.231549	0	GO:0005783,endoplasmic reticulum;GO:0005789,endoplasmic reticulum membrane;GO:0016021,integral component of membrane;GO:0031965,nuclear membrane;GO:0031090,organelle membrane;GO:0031095,platelet dense tubular network membrane;GO:0016529,sarcoplasmic reticulum;GO:0033017,sarcoplasmic reticulum membrane	GO:0005524,ATP binding;GO:0016887,ATPase activity;GO:0015085,calcium ion transmembrane transporter activity;GO:0030899,calcium-dependent ATPase activity;GO:0008656,cysteine-type endopeptidase activator activity involved in apoptotic process;GO:0044325,ion channel binding;GO:0046872,metal ion binding;GO:0005388,P-type calcium transporter activity;GO:0008553,P-type proton-exporting transporter acti…	GO:0006919,activation of cysteine-type endopeptidase activity involved in apoptotic process;GO:0070588,calcium ion transmembrane transport;GO:0006816,calcium ion transport;GO:1903515,calcium ion transport from cytosol to endoplasmic reticulum;GO:0006874,cellular calcium ion homeostasis;GO:0070059,intrinsic apoptotic signaling pathway in response to endoplasmic reticulum stress;GO:0034220,ion tran…	hsa:489,path:hsa04020,Calcium signaling pathway;hsa:489,path:hsa04024,cAMP signaling pathway;hsa:489,path:hsa04022,cGMP-PKG signaling pathway;hsa:489,path:hsa04919,Thyroid hormone signaling pathway;hsa:489,path:hsa04260,Cardiac muscle contraction;hsa:489,path:hsa04261,Adrenergic signaling in cardiomyocytes;hsa:489,path:hsa04972,Pancreatic secretion;hsa:489,path:hsa05010,Alzheimer disease;hsa:489,…
GRB2_HUMAN	P62993	GRB2	Growth factor receptor-bound protein 2	0.937596673	3.822212006	3.075012872	2.873120757	2.3799043395	2.9740668145	2.3799043395	2.9740668145	0.800218854498099	0.485536	0	1.24965813337053	0.485643	0	GO:0005911,cell-cell junction;GO:0008180,COP9 signalosome;GO:0005737,cytoplasm;GO:0005829,cytosol;GO:0005768,endosome;GO:0070062,extracellular exosome;GO:0005794,Golgi apparatus;GO:0070436,Grb2-EGFR complex;GO:0005730,nucleolus;GO:0005654,nucleoplasm;GO:0005634,nucleus;GO:0005886,plasma membrane;GO:0012506,vesicle membrane	GO:0046875,ephrin receptor binding;GO:0005154,epidermal growth factor receptor binding;GO:0042802,identical protein binding;GO:0043560,insulin receptor substrate binding;GO:0005168,neurotrophin TRKA receptor binding;GO:0001784,phosphotyrosine residue binding;GO:0019901,protein kinase binding;GO:0019903,protein phosphatase binding;GO:0044877,protein-containing complex binding;GO:0030674,protein-ma…	GO:0031532,actin cytoskeleton reorganization;GO:0007568,aging;GO:0048646,anatomical structure formation involved in morphogenesis;GO:0007411,axon guidance;GO:0060670,branching involved in labyrinthine layer morphogenesis;GO:0071479,cellular response to ionizing radiation;GO:0019221,cytokine-mediated signaling pathway;GO:0035635,entry of bacterium into host cell;GO:0007173,epidermal growth factor …	hsa:2885,path:hsa04014,Ras signaling pathway;hsa:2885,path:hsa04010,MAPK signaling pathway;hsa:2885,path:hsa04012,ErbB signaling pathway;hsa:2885,path:hsa04630,Jak-STAT signaling pathway;hsa:2885,path:hsa04068,FoxO signaling pathway;hsa:2885,path:hsa04072,Phospholipase D signaling pathway;hsa:2885,path:hsa04151,PI3K-Akt signaling pathway;hsa:2885,path:hsa04150,mTOR signaling pathway;hsa:2885,path…
ICAM1_HUMAN	P05362	ICAM1	Intercellular adhesion molecule 1	1.254865775	0.39943037	2.11006071	2.887540544	0.8271480725	2.498800627	0.8271480725	2.498800627	0.331018034637303	0.082990	0	3.02098343703751	0.083268	0	GO:0009986,cell surface;GO:0062023,collagen-containing extracellular matrix;GO:0009897,external side of plasma membrane;GO:0070062,extracellular exosome;GO:0005615,extracellular space;GO:0005925,focal adhesion;GO:0001772,immunological synapse;GO:0005887,integral component of plasma membrane;GO:0016020,membrane;GO:0045121,membrane raft;GO:0005886,plasma membrane;GO:0016021,integral component of me…	GO:0005178,integrin binding;GO:0038023,signaling receptor activity;GO:0004888,transmembrane signaling receptor activity;GO:0001618,virus receptor activity	GO:0002438,acute inflammatory response to antigenic stimulus;GO:0044406,adhesion of symbiont to host;GO:0007155,cell adhesion;GO:0033627,cell adhesion mediated by integrin;GO:0007569,cell aging;GO:0071312,cellular response to alkaloid;GO:1904646,cellular response to amyloid-beta;GO:0071549,cellular response to dexamethasone stimulus;GO:0071333,cellular response to glucose stimulus;GO:0071456,cell…	hsa:3383,path:hsa04064,NF-kappa B signaling pathway;hsa:3383,path:hsa04668,TNF signaling pathway;hsa:3383,path:hsa04514,Cell adhesion molecules (CAMs);hsa:3383,path:hsa04650,Natural killer cell mediated cytotoxicity;hsa:3383,path:hsa04670,Leukocyte transendothelial migration;hsa:3383,path:hsa05323,Rheumatoid arthritis;hsa:3383,path:hsa05418,Fluid shear stress and atherosclerosis;hsa:3383,path:hsa…
ACSF2_HUMAN	Q96CM8	ACSF2	Medium-chain acyl-CoA ligase ACSF2, mitochondrial	0.066381558	0.619119569	0.63345116	0.168223582	0.3427505635	0.400837371	0.3427505635	0.400837371	0.855086347475321	0.485683	0	1.16947253684092	0.485601	0	GO:0005759,mitochondrial matrix	GO:0005524,ATP binding;GO:0047760,butyrate-CoA ligase activity;GO:0031956,medium-chain fatty acid-CoA ligase activity	GO:0006637,acyl-CoA metabolic process;GO:0006631,fatty acid metabolic process
ANR44_HUMAN	Q8N8A2	ANKRD44	Serine/threonine-protein phosphatase 6 regulatory ankyrin repeat subunit B	0.16541097	0.209342051	0.219197257	0.202850027	0.1873765105	0.211023642	0.1873765105	0.211023642	0.88794084266634	0.473023	0	1.12620115209158	0.472912	0
IMA7_HUMAN	O60684	KPNA6	Importin subunit alpha-7	0.401691863	1.325057031	3.460440157	8.591142667	0.863374447	6.025791412	0.863374447	6.025791412	0.143279842923312	0.003850	-1	6.97934880159825	0.003888	1	GO:0005737,cytoplasm;GO:0043657,host cell;GO:0016020,membrane;GO:0005654,nucleoplasm;GO:0005634,nucleus	GO:0061608,nuclear import signal receptor activity;GO:0008139,nuclear localization sequence binding	GO:0075506,entry of viral genome into host nucleus through nuclear pore complex via importin;GO:0060135,maternal process involved in female pregnancy;GO:0030682,mitigation of host defenses by symbiont;GO:0006607,NLS-bearing protein import into nucleus;GO:1900017,positive regulation of cytokine production involved in inflammatory response;GO:0045944,positive regulation of transcription by RNA poly…	hsa:23633,path:hsa05164,Influenza A
NUCL_HUMAN	P19338	NCL	Nucleolin	21.41555433	21.19106534	24.71289565	21.66580164	21.303309835	23.189348645	21.303309835	23.189348645	0.918667883308285	0.461622	0	1.08853266579738	0.461487	0	GO:0005938,cell cortex;GO:0005694,chromosome;GO:0036464,cytoplasmic ribonucleoprotein granule;GO:0070062,extracellular exosome;GO:0016020,membrane;GO:0005730,nucleolus;GO:0005654,nucleoplasm;GO:0005634,nucleus;GO:1990904,ribonucleoprotein complex;GO:0005681,spliceosomal complex	GO:0044547,DNA topoisomerase binding;GO:0042802,identical protein binding;GO:0048027,mRNA 5'-UTR binding;GO:0008022,protein C-terminus binding;GO:0003723,RNA binding;GO:0042162,telomeric DNA binding;GO:0003677,DNA binding	GO:0001525,angiogenesis;GO:0017148,negative regulation of translation;GO:0048026,positive regulation of mRNA splicing, via spliceosome;GO:1901838,positive regulation of transcription of nucleolar large rRNA by RNA polymerase I;GO:0071364,cellular response to epidermal growth factor stimulus;GO:1990830,cellular response to leukemia inhibitory factor;GO:0045944,positive regulation of transcription …	hsa:4691,path:hsa05130,Pathogenic Escherichia coli infection
PALD_HUMAN	Q9ULE6	PALD1	Paladin	0.008332126	0.030487768	0.019615883	0.021999917	0.019409947	0.0208079	0.019409947	0.0208079	0.932816238063428	0.456510	0	1.07202250474976	0.456363	0	GO:0005737,cytoplasm;GO:0005829,cytosol	GO:0004725,protein tyrosine phosphatase activity
NB5R1_HUMAN	Q9UHQ9	CYB5R1	NADH-cytochrome b5 reductase 1	2.606333885	5.831219273	3.20793487	2.402779701	4.218776579	2.8053572855	4.218776579	2.8053572855	1.50382862133302	0.304413	0	0.664969389340113	0.303970	0	GO:0005789,endoplasmic reticulum membrane;GO:0070062,extracellular exosome;GO:0016021,integral component of membrane;GO:0016020,membrane;GO:0005739,mitochondrion;GO:0005886,plasma membrane;GO:0031092,platelet alpha granule membrane	GO:0004128,cytochrome-b5 reductase activity, acting on NAD(P)H;GO:0071949,FAD binding	GO:0015701,bicarbonate transport;GO:0002576,platelet degranulation;GO:0016126,sterol biosynthetic process	hsa:51706,path:hsa00520,Amino sugar and nucleotide sugar metabolism
SFTA1_HUMAN	Q8IWL2	SFTPA1	Pulmonary surfactant-associated protein A1	0.654872575	0.959521133	8.946119447	19.62972297	0.807196854	14.2879212085	0.807196854	14.2879212085	0.0564950521647468	0.000022	-1	17.7006651322999	0.000022	1	GO:0045334,clathrin-coated endocytic vesicle;GO:0005581,collagen trimer;GO:0005789,endoplasmic reticulum membrane;GO:0005576,extracellular region;GO:0005615,extracellular space;GO:0042599,lamellar body;GO:0005771,multivesicular body;GO:0005791,rough endoplasmic reticulum	GO:0030246,carbohydrate binding;GO:0005319,lipid transporter activity	GO:0044267,cellular protein metabolic process;GO:0008228,opsonization;GO:0007585,respiratory gaseous exchange by respiratory system;GO:0002224,toll-like receptor signaling pathway	hsa:653509,path:hsa04145,Phagosome;hsa:653509,path:hsa05133,Pertussis
GALK1_HUMAN	P51570	GALK1	Galactokinase	1.260922563	0.572277085	1.572297266	1.174912809	0.916599824	1.3736050375	0.916599824	1.3736050375	0.667295036765618	0.376811	0	1.49858749863779	0.377034	0	GO:0005737,cytoplasm;GO:0005829,cytosol;GO:0070062,extracellular exosome;GO:0016020,membrane	GO:0005524,ATP binding;GO:0004335,galactokinase activity;GO:0005534,galactose binding	GO:0019402,galactitol metabolic process;GO:0019388,galactose catabolic process;GO:0006012,galactose metabolic process;GO:0061623,glycolytic process from galactose
CYB5_HUMAN	P00167	CYB5A	Cytochrome b5	0.569805547	2.78032565	0.944032619	2.735687282	1.6750655985	1.8398599505	1.6750655985	1.8398599505	0.910431034734347	0.464638	0	1.09838083484466	0.464509	0	GO:0005829,cytosol;GO:0005789,endoplasmic reticulum membrane;GO:0016021,integral component of membrane;GO:0043231,intracellular membrane-bounded organelle;GO:0016020,membrane;GO:0005741,mitochondrial outer membrane	GO:0004129,cytochrome-c oxidase activity;GO:0009055,electron transfer activity;GO:0019899,enzyme binding;GO:0020037,heme binding;GO:0046872,metal ion binding	GO:0019852,L-ascorbic acid metabolic process;GO:0045048,protein insertion into ER membrane;GO:0046686,response to cadmium ion
AK1C3_HUMAN	P42330	AKR1C3	Aldo-keto reductase family 1 member C3	2.794233335	51.02706748	11.30282529	4.765565181	26.9106504075	8.0341952355	26.9106504075	8.0341952355	3.34951412290708	0.117670	0	0.298550763873803	0.117123	0	GO:0005737,cytoplasm;GO:0005829,cytosol;GO:0070062,extracellular exosome;GO:0005634,nucleus	GO:0047020,15-hydroxyprostaglandin-D dehydrogenase (NADP+) activity;GO:0044594,17-beta-hydroxysteroid dehydrogenase (NAD+) activity;GO:0072582,17-beta-hydroxysteroid dehydrogenase (NADP+) activity;GO:0047024,5alpha-androstane-3beta,17beta-diol dehydrogenase activity;GO:0004032,alditol;GO:0004033,aldo-keto reductase (NADP) activity;GO:0047044,androstan-3-alpha,17-beta-diol dehydrogenase activity;G…	GO:0071276,cellular response to cadmium ion;GO:0071277,cellular response to calcium ion;GO:0071384,cellular response to corticosteroid stimulus;GO:0071395,cellular response to jasmonic acid stimulus;GO:0071799,cellular response to prostaglandin D stimulus;GO:0071379,cellular response to prostaglandin stimulus;GO:0034614,cellular response to reactive oxygen species;GO:0009267,cellular response to …	hsa:8644,path:hsa00140,Steroid hormone biosynthesis;hsa:8644,path:hsa00590,Arachidonic acid metabolism;hsa:8644,path:hsa00790,Folate biosynthesis;hsa:8644,path:hsa04913,Ovarian steroidogenesis
COMD3_HUMAN	Q9UBI1	COMMD3	COMM domain-containing protein 3	0.261267997	0.615446755	0.035609114	2.55E-05	0.438357376	0.017817307	0.438357376	0.017817307	24.6028973963349	0.002069	1	0.0406456192492584	0.002027	-1	GO:0005576,extracellular region;GO:1904813,ficolin-1-rich granule lumen;GO:0005634,nucleus;GO:0005829,cytosol;GO:0016604,nuclear body	GO:0046872,metal ion binding	GO:0043312,neutrophil degranulation;GO:0006814,sodium ion transport	hsa:100532731,path:hsa04550,Signaling pathways regulating pluripotency of stem cells;hsa:100532731,path:hsa05202,Transcriptional misregulation in cancer;hsa:100532731,path:hsa05206,MicroRNAs in cancer
PESC_HUMAN	O00541	PES1	Pescadillo homolog	0.115958214	0.105278881	0.192373334	0.092919382	0.1106185475	0.142646358	0.1106185475	0.142646358	0.77547403979287	0.466423	0	1.28953381891043	0.466551	0	GO:0005694,chromosome;GO:0005829,cytosol;GO:0016020,membrane;GO:0005730,nucleolus;GO:0005654,nucleoplasm;GO:0070545,PeBoW complex;GO:0030687,preribosome, large subunit precursor	GO:0043021,ribonucleoprotein complex binding;GO:0003723,RNA binding	GO:0008283,cell population proliferation;GO:0000466,maturation of 5.8S rRNA from tricistronic rRNA transcript (SSU-rRNA, 5.8S rRNA, LSU-rRNA);GO:0000463,maturation of LSU-rRNA from tricistronic rRNA transcript (SSU-rRNA, 5.8S rRNA, LSU-rRNA);GO:0051726,regulation of cell cycle;GO:0042273,ribosomal large subunit biogenesis;GO:0006364,rRNA processing;GO:0042254,ribosome biogenesis
ITPR1_HUMAN	Q14643	ITPR1	Inositol 1,4,5-trisphosphate receptor type 1	0.027056045	0.019842536	0.07961591	0.077683762	0.0234492905	0.078649836	0.0234492905	0.078649836	0.298147989780932	0.061165	0	3.35403904864414	0.061408	0	GO:0005955,calcineurin complex;GO:0030659,cytoplasmic vesicle membrane;GO:0005783,endoplasmic reticulum;GO:0005789,endoplasmic reticulum membrane;GO:0016021,integral component of membrane;GO:0016020,membrane;GO:0005637,nuclear inner membrane;GO:0005730,nucleolus;GO:0048471,perinuclear region of cytoplasm;GO:0005886,plasma membrane;GO:0031088,platelet dense granule membrane;GO:0031094,platelet den…	GO:0019855,calcium channel inhibitor activity;GO:0005509,calcium ion binding;GO:0015085,calcium ion transmembrane transporter activity;GO:0015278,calcium-release channel activity;GO:0070679,inositol 1,4,5 trisphosphate binding;GO:0098695,inositol 1,4,5-trisphosphate receptor activity involved in regulation of postsynaptic cytosolic calcium levels;GO:0005220,inositol 1,4,5-trisphosphate-sensitive …	GO:0006816,calcium ion transport;GO:0032469,endoplasmic reticulum calcium ion homeostasis;GO:0042045,epithelial fluid transport;GO:0070059,intrinsic apoptotic signaling pathway in response to endoplasmic reticulum stress;GO:0050849,negative regulation of calcium-mediated signaling;GO:0030168,platelet activation;GO:0009791,post-embryonic development;GO:0010506,regulation of autophagy;GO:1903779,re…	hsa:3708,path:hsa04371,Apelin signaling pathway;hsa:3708,path:hsa04020,Calcium signaling pathway;hsa:3708,path:hsa04070,Phosphatidylinositol signaling system;hsa:3708,path:hsa04022,cGMP-PKG signaling pathway;hsa:3708,path:hsa04140,Autophagy - animal;hsa:3708,path:hsa04114,Oocyte meiosis;hsa:3708,path:hsa04210,Apoptosis;hsa:3708,path:hsa04218,Cellular senescence;hsa:3708,path:hsa04540,Gap junction…
MYO1F_HUMAN	O00160	MYO1F	Unconventional myosin-If	2.02980222	1.8159874	2.134120443	2.313328751	1.92289481	2.223724597	1.92289481	2.223724597	0.864718055731431	0.481919	0	1.1564463045173	0.481829	0	GO:0015629,actin cytoskeleton;GO:0005737,cytoplasm;GO:0005829,cytosol;GO:0005902,microvillus;GO:0005886,plasma membrane;GO:0016461,unconventional myosin complex;GO:0031982,vesicle;GO:0016459,myosin complex	GO:0003779,actin binding;GO:0051015,actin filament binding;GO:0030898,actin-dependent ATPase activity;GO:0005524,ATP binding;GO:0005516,calmodulin binding;GO:0000146,microfilament motor activity;GO:0003774,motor activity	GO:0007015,actin filament organization;GO:0030050,vesicle transport along actin filament	hsa:4542,path:hsa05130,Pathogenic Escherichia coli infection
EFTS_HUMAN	P43897	TSFM	Elongation factor Ts, mitochondrial	0.066244446	0.067485665	0.089163828	2.55E-05	0.0668650555	0.044594664	0.0668650555	0.044594664	1.4993958806372	0.305285	0	0.666935272341171	0.304842	0	GO:0005759,mitochondrial matrix;GO:0005739,mitochondrion;GO:0005654,nucleoplasm	GO:0003723,RNA binding;GO:0003746,translation elongation factor activity	GO:0070125,mitochondrial translational elongation;GO:0032784,regulation of DNA-templated transcription, elongation;GO:0070129,regulation of mitochondrial translation;GO:0006414,translational elongation
HMGB1_HUMAN	P09429	HMGB1	High mobility group protein B1	21.07869327	19.44588033	5.579908988	1.467297148	20.2622868	3.523603068	20.2622868	3.523603068	5.75044532796961	0.050269	0	0.17389957524439	0.049877	-1	GO:0035868,alphav-beta3 integrin-HMGB1 complex;GO:0009986,cell surface;GO:0000793,condensed chromosome;GO:0005769,early endosome;GO:0005793,endoplasmic reticulum-Golgi intermediate compartment;GO:0005576,extracellular region;GO:0005615,extracellular space;GO:1904813,ficolin-1-rich granule lumen;GO:0043005,neuron projection;GO:0005654,nucleoplasm;GO:0005634,nucleus;GO:0034774,secretory granule lum…	GO:0000405,bubble DNA binding;GO:0019958,C-X-C chemokine binding;GO:0010858,calcium-dependent protein kinase regulator activity;GO:0042056,chemoattractant activity;GO:0005125,cytokine activity;GO:0003684,damaged DNA binding;GO:0008301,DNA binding, bending;GO:0070182,DNA polymerase binding;GO:0003690,double-stranded DNA binding;GO:0003725,double-stranded RNA binding;GO:0000400,four-way junction DN…	GO:0002218,activation of innate immune response;GO:0043277,apoptotic cell clearance;GO:0006309,apoptotic DNA fragmentation;GO:0006914,autophagy;GO:0006284,base-excision repair;GO:0098761,cellular response to interleukin-7;GO:0071222,cellular response to lipopolysaccharide;GO:0031497,chromatin assembly;GO:0006342,chromatin silencing;GO:0002407,dendritic cell chemotaxis;GO:0032392,DNA geometric cha…	hsa:3146,path:hsa03410,Base excision repair;hsa:3146,path:hsa04140,Autophagy - animal;hsa:3146,path:hsa04217,Necroptosis
PSD13_HUMAN	Q9UNM6	PSMD13	26S proteasome non-ATPase regulatory subunit 13	3.845804479	2.925914272	4.756614031	3.59230517	3.3858593755	4.1744596005	3.3858593755	4.1744596005	0.811089266523134	0.493760	0	1.23290991666881	0.493857	0	GO:0005829,cytosol;GO:0005576,extracellular region;GO:1904813,ficolin-1-rich granule lumen;GO:0016020,membrane;GO:0005654,nucleoplasm;GO:0005634,nucleus;GO:0022624,proteasome accessory complex;GO:0000502,proteasome complex;GO:0005838,proteasome regulatory particle;GO:0008541,proteasome regulatory particle, lid subcomplex;GO:0034774,secretory granule lumen	GO:0005198,structural molecule activity	GO:0031145,anaphase-promoting complex-dependent catabolic process;GO:0002479,antigen processing and presentation of exogenous peptide antigen via MHC class I, TAP-dependent;GO:0038095,Fc-epsilon receptor signaling pathway;GO:0070498,interleukin-1-mediated signaling pathway;GO:0000165,MAPK cascade;GO:0007127,meiosis I;GO:0090090,negative regulation of canonical Wnt signaling pathway;GO:0010972,neg…	hsa:5719,path:hsa03050,Proteasome;hsa:5719,path:hsa05169,Epstein-Barr virus infection
EIF3G_HUMAN	O75821	EIF3G	Eukaryotic translation initiation factor 3 subunit G	0.586158624	0.292151235	0.933176122	0.236081585	0.4391549295	0.5846288535	0.4391549295	0.5846288535	0.75116875753037	0.447124	0	1.3312587750424	0.447274	0	GO:0005737,cytoplasm;GO:0005829,cytosol;GO:0016282,eukaryotic 43S preinitiation complex;GO:0033290,eukaryotic 48S preinitiation complex;GO:0005852,eukaryotic translation initiation factor 3 complex;GO:0048471,perinuclear region of cytoplasm	GO:0003723,RNA binding;GO:0003743,translation initiation factor activity	GO:0001732,formation of cytoplasmic translation initiation complex;GO:0006413,translational initiation;GO:0075525,viral translational termination-reinitiation	hsa:8666,path:hsa03013,RNA transport
ANM5_HUMAN	O14744	PRMT5	Protein arginine N-methyltransferase 5	1.697245471	0.797013091	1.464469396	1.796120854	1.247129281	1.630295125	1.247129281	1.630295125	0.764971483920741	0.458147	0	1.30723827099365	0.458285	0	GO:0000785,chromatin;GO:0005737,cytoplasm;GO:0005829,cytosol;GO:0005794,Golgi apparatus;GO:0035097,histone methyltransferase complex;GO:0034709,methylosome;GO:0005654,nucleoplasm;GO:0005634,nucleus	GO:0070888,E-box binding;GO:0044020,histone methyltransferase activity (H4-R3 specific);GO:0008469,histone-arginine N-methyltransferase activity;GO:0042802,identical protein binding;GO:0008327,methyl-CpG binding;GO:0008168,methyltransferase activity;GO:0002039,p53 binding;GO:0046982,protein heterodimerization activity;GO:0016274,protein-arginine N-methyltransferase activity;GO:0035243,protein-arg…	GO:0032922,circadian regulation of gene expression;GO:0006353,DNA-templated transcription, termination;GO:0042118,endothelial cell activation;GO:0090161,Golgi ribbon formation;GO:0034969,histone arginine methylation;GO:0043985,histone H4-R3 methylation;GO:0097421,liver regeneration;GO:0045596,negative regulation of cell differentiation;GO:0018216,peptidyl-arginine methylation;GO:0035246,peptidyl-…	hsa:10419,path:hsa03013,RNA transport
LRC8C_HUMAN	Q8TDW0	LRRC8C	Volume-regulated anion channel subunit LRRC8C	0.021260555	0.057716722	0.073985935	0.052086213	0.0394886385	0.063036074	0.0394886385	0.063036074	0.626445081272035	0.340754	0	1.59630912572486	0.341010	0	GO:0005737,cytoplasm;GO:0005789,endoplasmic reticulum membrane;GO:0005887,integral component of plasma membrane;GO:0034702,ion channel complex;GO:0016020,membrane;GO:0005886,plasma membrane;GO:0016021,integral component of membrane	GO:0005225,volume-sensitive anion channel activity	GO:0098656,anion transmembrane transport;GO:0015810,aspartate transmembrane transport;GO:0071470,cellular response to osmotic stress;GO:0140361,cyclic-GMP-AMP transmembrane import across plasma membrane;GO:0034214,protein hexamerization;GO:0015734,taurine transport;GO:0055085,transmembrane transport
CBR1_HUMAN	P16152	CBR1	Carbonyl reductase [NADPH] 1	6.899961298	16.92851401	17.74812396	11.21383086	11.914237654	14.48097741	11.914237654	14.48097741	0.822750931561601	0.498642	0	1.21543466149832	0.498589	0	GO:0005829,cytosol;GO:0070062,extracellular exosome;GO:1903561,extracellular vesicle	GO:0047021,15-hydroxyprostaglandin dehydrogenase (NADP+) activity;GO:0047020,15-hydroxyprostaglandin-D dehydrogenase (NADP+) activity;GO:0004090,carbonyl reductase (NADPH) activity;GO:0016655,oxidoreductase activity, acting on NAD(P)H, quinone or similar compound as acceptor;GO:0050221,prostaglandin-E2 9-reductase activity;GO:0016491,oxidoreductase activity	GO:0019371,cyclooxygenase pathway;GO:0017144,drug metabolic process;GO:0030855,epithelial cell differentiation;GO:2000379,positive regulation of reactive oxygen species metabolic process;GO:0042373,vitamin K metabolic process	hsa:873,path:hsa00590,Arachidonic acid metabolism;hsa:873,path:hsa00790,Folate biosynthesis;hsa:873,path:hsa00980,Metabolism of xenobiotics by cytochrome P450;hsa:873,path:hsa05204,Chemical carcinogenesis
ASCC3_HUMAN	Q8N3C0	ASCC3	Activating signal cointegrator 1 complex subunit 3	0.10014519	0.137754993	0.234686881	0.384417819	0.1189500915	0.30955235	0.1189500915	0.30955235	0.384264863439092	0.123577	0	2.60237168459849	0.123895	0	GO:0099053,activating signal cointegrator 1 complex;GO:0005829,cytosol;GO:0016020,membrane;GO:0016607,nuclear speck;GO:0005654,nucleoplasm;GO:0005634,nucleus	GO:0043138,3'-5' DNA helicase activity;GO:0005524,ATP binding;GO:0003723,RNA binding	GO:0008283,cell population proliferation;GO:0006307,DNA dealkylation involved in DNA repair;GO:0032508,DNA duplex unwinding
GOGA3_HUMAN	Q08378	GOLGA3	Golgin subfamily A member 3	0.300621148	0.166445087	0.329580441	0.493389222	0.2335331175	0.4114848315	0.2335331175	0.4114848315	0.567537609220475	0.287288	0	1.76199776676214	0.287585	0	GO:0005829,cytosol;GO:0090498,extrinsic component of Golgi membrane;GO:0005794,Golgi apparatus;GO:0032580,Golgi cisterna membrane;GO:0000139,Golgi membrane;GO:0016020,membrane;GO:0005730,nucleolus;GO:0005654,nucleoplasm	GO:0045296,cadherin binding	GO:0007283,spermatogenesis
HEXB_HUMAN	P07686	HEXB	Beta-hexosaminidase subunit beta	5.926573222	7.956889733	4.0949782	6.179841516	6.9417314775	5.137409858	6.9417314775	5.137409858	1.35121231697921	0.336676	0	0.740076143056198	0.336287	0	GO:0001669,acrosomal vesicle;GO:0042582,azurophil granule;GO:0035578,azurophil granule lumen;GO:0060473,cortical granule;GO:0070062,extracellular exosome;GO:0005576,extracellular region;GO:0043202,lysosomal lumen;GO:0016020,membrane;GO:0030133,transport vesicle	GO:0008375,acetylglucosaminyltransferase activity;GO:0004563,beta-N-acetylhexosaminidase activity;GO:0042802,identical protein binding;GO:0102148,N-acetyl-beta-D-galactosaminidase activity	GO:0043615,astrocyte cell migration;GO:0006874,cellular calcium ion homeostasis;GO:0044267,cellular protein metabolic process;GO:0030207,chondroitin sulfate catabolic process;GO:0006689,ganglioside catabolic process;GO:0006687,glycosphingolipid metabolic process;GO:0030214,hyaluronan catabolic process;GO:0042340,keratan sulfate catabolic process;GO:0019915,lipid storage;GO:0007626,locomotory beha…	hsa:3074,path:hsa00520,Amino sugar and nucleotide sugar metabolism;hsa:3074,path:hsa00513,Various types of N-glycan biosynthesis;hsa:3074,path:hsa00531,Glycosaminoglycan degradation;hsa:3074,path:hsa00603,Glycosphingolipid biosynthesis - globo and isoglobo series;hsa:3074,path:hsa00604,Glycosphingolipid biosynthesis - ganglio series;hsa:3074,path:hsa00511,Other glycan degradation;hsa:3074,path:hs…
SCOT1_HUMAN	P55809	OXCT1	Succinyl-CoA:3-ketoacid coenzyme A transferase 1, mitochondrial	1.050528504	0.286309436	1.03250705	1.176560704	0.66841897	1.104533877	0.66841897	1.104533877	0.605159320070361	0.321597	0	1.65245740557004	0.321870	0	GO:0005759,mitochondrial matrix;GO:0005739,mitochondrion	GO:0008260,3-oxoacid CoA-transferase activity;GO:0008410,CoA-transferase activity;GO:0042802,identical protein binding	GO:0060612,adipose tissue development;GO:0007420,brain development;GO:0046950,cellular ketone body metabolic process;GO:0007507,heart development;GO:0046952,ketone body catabolic process;GO:0042182,ketone catabolic process;GO:0035774,positive regulation of insulin secretion involved in cellular response to glucose stimulus;GO:0014823,response to activity;GO:0042493,response to drug;GO:0045471,res…	hsa:5019,path:hsa00650,Butanoate metabolism;hsa:5019,path:hsa00072,Synthesis and degradation of ketone bodies;hsa:5019,path:hsa00280,Valine, leucine and isoleucine degradation
PPAL_HUMAN	P11117	ACP2	Lysosomal acid phosphatase	0.857566156	1.37128959	3.434217996	3.005574783	1.114427873	3.2198963895	1.114427873	3.2198963895	0.346106749469989	0.093899	0	2.88928199617994	0.094191	0	GO:0070062,extracellular exosome;GO:0016021,integral component of membrane;GO:0043202,lysosomal lumen;GO:0005765,lysosomal membrane;GO:0005764,lysosome;GO:0016020,membrane	GO:0003993,acid phosphatase activity;GO:0016791,phosphatase activity	GO:0016311,dephosphorylation;GO:0007040,lysosome organization	hsa:53,path:hsa00740,Riboflavin metabolism;hsa:53,path:hsa04142,Lysosome
TM9S3_HUMAN	Q9HD45	TM9SF3	Transmembrane 9 superfamily member 3	1.627417982	1.436804617	1.727219418	0.902994503	1.5321112995	1.3151069605	1.5321112995	1.3151069605	1.16500888940432	0.383394	0	0.858362549071455	0.383094	0	GO:0016021,integral component of membrane;GO:0016020,membrane		GO:0072657,protein localization to membrane
CYBC1_HUMAN	Q9BQA9	CYBC1	Cytochrome b-245 chaperone 1	0.361486054	0.620232105	0.055928728	0.234984692	0.4908590795	0.14545671	0.4908590795	0.14545671	3.37460595320766	0.116434	0	0.29633089429285	0.115888	0	GO:0005783,endoplasmic reticulum;GO:0005789,endoplasmic reticulum membrane;GO:0016021,integral component of membrane		GO:0045087,innate immune response;GO:0045728,respiratory burst after phagocytosis
ODBA_HUMAN	P12694	BCKDHA	2-oxoisovalerate dehydrogenase subunit alpha, mitochondrial	0.059995026	0.074124618	0.276034148	0.11147692	0.067059822	0.193755534	0.067059822	0.193755534	0.346105324661333	0.093898	0	2.88929389046097	0.094190	0	GO:0005947,mitochondrial alpha-ketoglutarate dehydrogenase complex;GO:0005759,mitochondrial matrix;GO:0005739,mitochondrion	GO:0003863,3-methyl-2-oxobutanoate dehydrogenase (2-methylpropanoyl-transferring) activity;GO:0003826,alpha-ketoacid dehydrogenase activity;GO:0016831,carboxy-lyase activity;GO:0046872,metal ion binding	GO:0009083,branched-chain amino acid catabolic process	hsa:593,path:hsa00640,Propanoate metabolism;hsa:593,path:hsa00280,Valine, leucine and isoleucine degradation
RAP2B_HUMAN	P61225	RAP2B	Ras-related protein Rap-2b	3.0204172	5.82045546	0.425052091	0.840232252	4.42043633	0.6326421715	4.42043633	0.6326421715	6.98726156607472	0.035424	1	0.14311758484258	0.035101	-1	GO:0005923,bicellular tight junction;GO:0044291,cell-cell contact zone;GO:0005829,cytosol;GO:0070062,extracellular exosome;GO:0016020,membrane;GO:0045121,membrane raft;GO:0005886,plasma membrane;GO:0055038,recycling endosome membrane;GO:0035579,specific granule membrane;GO:0070821,tertiary granule membrane	GO:0003925,G protein activity;GO:0019003,GDP binding;GO:0005525,GTP binding;GO:0003924,GTPase activity;GO:0019904,protein domain specific binding	GO:0030336,negative regulation of cell migration;GO:0043312,neutrophil degranulation;GO:0030168,platelet activation;GO:0070527,platelet aggregation;GO:0031954,positive regulation of protein autophosphorylation;GO:0032486,Rap protein signal transduction;GO:0061097,regulation of protein tyrosine kinase activity;GO:0007165,signal transduction
RPAB1_HUMAN	P19388	POLR2E	DNA-directed RNA polymerases I, II, and III subunit RPABC1	0.613733378	0.23871894	0.37011541	1.470036963	0.426226159	0.9200761865	0.426226159	0.9200761865	0.463250940795869	0.191710	0	2.158657245859	0.192046	0	GO:0005829,cytosol;GO:0005654,nucleoplasm;GO:0005634,nucleus;GO:0005736,RNA polymerase I complex;GO:0005665,RNA polymerase II, core complex;GO:0005666,RNA polymerase III complex	GO:0003677,DNA binding;GO:0003899,DNA-directed 5'-3' RNA polymerase activity	GO:0006370,7-methylguanosine mRNA capping;GO:0008543,fibroblast growth factor receptor signaling pathway;GO:0000398,mRNA splicing, via spliceosome;GO:0048239,negative regulation of DNA recombination at telomere;GO:0045815,positive regulation of gene expression, epigenetic;GO:0032481,positive regulation of type I interferon production;GO:0050434,positive regulation of viral transcription;GO:006096…	hsa:5434,path:hsa03020,RNA polymerase;hsa:5434,path:hsa04623,Cytosolic DNA-sensing pathway;hsa:5434,path:hsa05016,Huntington disease
PSDE_HUMAN	O00487	PSMD14	26S proteasome non-ATPase regulatory subunit 14	4.921685365	1.690819018	1.410906212	0.843487353	3.3062521915	1.1271967825	3.3062521915	1.1271967825	2.93316326202342	0.141224	0	0.340928857574112	0.140659	0	GO:0005829,cytosol;GO:0031597,cytosolic proteasome complex;GO:0005576,extracellular region;GO:1904813,ficolin-1-rich granule lumen;GO:0005654,nucleoplasm;GO:0005634,nucleus;GO:0022624,proteasome accessory complex;GO:0000502,proteasome complex;GO:0008541,proteasome regulatory particle, lid subcomplex;GO:0034774,secretory granule lumen	GO:0061133,endopeptidase activator activity;GO:0070122,isopeptidase activity;GO:0061578,Lys63-specific deubiquitinase activity;GO:0046872,metal ion binding;GO:0008237,metallopeptidase activity;GO:0070628,proteasome binding;GO:0004843,thiol-dependent deubiquitinase	GO:0031145,anaphase-promoting complex-dependent catabolic process;GO:0002479,antigen processing and presentation of exogenous peptide antigen via MHC class I, TAP-dependent;GO:0000724,double-strand break repair via homologous recombination;GO:0006303,double-strand break repair via nonhomologous end joining;GO:0038095,Fc-epsilon receptor signaling pathway;GO:0070498,interleukin-1-mediated signalin…	hsa:10213,path:hsa03050,Proteasome;hsa:10213,path:hsa05169,Epstein-Barr virus infection
C1TC_HUMAN	P11586	MTHFD1	C-1-tetrahydrofolate synthase, cytoplasmic	5.039650908	2.736365389	6.384663753	5.8834614	3.8880081485	6.1340625765	3.8880081485	6.1340625765	0.633839009630455	0.347354	0	1.57768768536829	0.347604	0	GO:0005829,cytosol;GO:0070062,extracellular exosome;GO:0016020,membrane;GO:0005739,mitochondrion	GO:0005524,ATP binding;GO:0004329,formate-tetrahydrofolate ligase activity;GO:0004477,methenyltetrahydrofolate cyclohydrolase activity;GO:0004487,methylenetetrahydrofolate dehydrogenase (NAD+) activity;GO:0004488,methylenetetrahydrofolate dehydrogenase (NADP+) activity;GO:0004486,methylenetetrahydrofolate dehydrogenase [NAD(P)+] activity	GO:0009257,10-formyltetrahydrofolate biosynthetic process;GO:0048702,embryonic neurocranium morphogenesis;GO:0048703,embryonic viscerocranium morphogenesis;GO:0046655,folic acid metabolic process;GO:0007507,heart development;GO:0000105,histidine biosynthetic process;GO:0009086,methionine biosynthetic process;GO:0006555,methionine metabolic process;GO:0001843,neural tube closure;GO:0006730,one-car…	hsa:4522,path:hsa00670,One carbon pool by folate
STIP1_HUMAN	P31948	STIP1	Stress-induced-phosphoprotein 1	7.32300182	5.343755215	9.699585185	7.587064237	6.3333785175	8.643324711	6.3333785175	8.643324711	0.732747956285823	0.432162	0	1.36472574426387	0.432328	0	GO:0101031,chaperone complex;GO:0005829,cytosol;GO:0120293,dynein axonemal particle;GO:0005794,Golgi apparatus;GO:0005634,nucleus;GO:0032991,protein-containing complex	GO:0051087,chaperone binding;GO:0030544,Hsp70 protein binding;GO:0051879,Hsp90 protein binding;GO:0008022,protein C-terminus binding;GO:0003723,RNA binding	GO:0098761,cellular response to interleukin-7	hsa:10963,path:hsa05020,Prion diseases
DYL2_HUMAN	Q96FJ2	DYNLL2	Dynein light chain 2, cytoplasmic	0.913715272	1.590118566	0.818981969	1.275426594	1.251916919	1.0472042815	1.251916919	1.0472042815	1.19548491265407	0.375112	0	0.836480652675004	0.374795	0	GO:0097731,9+0 non-motile cilium;GO:0005813,centrosome;GO:0097542,ciliary tip;GO:0005929,cilium;GO:0005868,cytoplasmic dynein complex;GO:0005829,cytosol;GO:0030286,dynein complex;GO:0098978,glutamatergic synapse;GO:0016020,membrane;GO:0005874,microtubule;GO:0031475,myosin V complex;GO:0005634,nucleus;GO:0005886,plasma membrane;GO:0098794,postsynapse;GO:0014069,postsynaptic density	GO:0045505,dynein intermediate chain binding;GO:0051959,dynein light intermediate chain binding;GO:0042802,identical protein binding;GO:0044877,protein-containing complex binding;GO:0097110,scaffold protein binding	GO:0035973,aggrephagy;GO:0019886,antigen processing and presentation of exogenous peptide antigen via MHC class II;GO:0060271,cilium assembly;GO:0006888,endoplasmic reticulum to Golgi vesicle-mediated transport;GO:0035735,intraciliary transport involved in cilium assembly;GO:0016236,macroautophagy;GO:0007052,mitotic spindle organization;GO:2000582,positive regulation of ATP-dependent microtubule …	hsa:140735,path:hsa04962,Vasopressin-regulated water reabsorption;hsa:140735,path:hsa05132,Salmonella infection
ARRB2_HUMAN	P32121	ARRB2	Beta-arrestin-2	0.127935857	0.168017055	0.413816645	0.356905602	0.147976456	0.3853611235	0.147976456	0.3853611235	0.383994251044371	0.123357	0	2.60420565485093	0.123675	0	GO:0016323,basolateral plasma membrane;GO:0005905,clathrin-coated pit;GO:0005737,cytoplasm;GO:0031410,cytoplasmic vesicle;GO:0005829,cytosol;GO:0043197,dendritic spine;GO:0030139,endocytic vesicle;GO:0005768,endosome;GO:0005654,nucleoplasm;GO:0005634,nucleus;GO:0005886,plasma membrane;GO:0014069,postsynaptic density;GO:0045211,postsynaptic membrane	GO:0071889,14-3-3 protein binding;GO:0031691,alpha-1A adrenergic receptor binding;GO:0031692,alpha-1B adrenergic receptor binding;GO:0031701,angiotensin receptor binding;GO:1990763,arrestin family protein binding;GO:0031748,D1 dopamine receptor binding;GO:0019899,enzyme binding;GO:0031762,follicle-stimulating hormone receptor binding;GO:0001664,G protein-coupled receptor binding;GO:0042802,identi…	GO:0007628,adult walking behavior;GO:0007420,brain development;GO:0060326,cell chemotaxis;GO:0002032,desensitization of G protein-coupled receptor signaling pathway by arrestin;GO:0050965,detection of temperature stimulus involved in sensory perception of pain;GO:0007212,dopamine receptor signaling pathway;GO:0060079,excitatory postsynaptic potential;GO:0042699,follicle-stimulating hormone signal…	hsa:409,path:hsa04010,MAPK signaling pathway;hsa:409,path:hsa04340,Hedgehog signaling pathway;hsa:409,path:hsa04144,Endocytosis;hsa:409,path:hsa04062,Chemokine signaling pathway;hsa:409,path:hsa04929,GnRH secretion;hsa:409,path:hsa04926,Relaxin signaling pathway;hsa:409,path:hsa04928,Parathyroid hormone synthesis, secretion and action;hsa:409,path:hsa04728,Dopaminergic synapse;hsa:409,path:hsa047…
MYL6_HUMAN	P60660	MYL6	Myosin light polypeptide 6	89.88271235	198.7818963	7.875868055	8.833335993	144.332304325	8.354602024	144.332304325	8.354602024	17.27578452096	0.005093	1	0.0578844913692193	0.005008	-1	GO:0005903,brush border;GO:0005829,cytosol;GO:0070062,extracellular exosome;GO:0016020,membrane;GO:0016459,myosin complex;GO:0016461,unconventional myosin complex;GO:0031982,vesicle	GO:0030898,actin-dependent ATPase activity;GO:0005509,calcium ion binding;GO:0003774,motor activity;GO:0008307,structural constituent of muscle	GO:0006936,muscle contraction;GO:0030049,muscle filament sliding;GO:0007519,skeletal muscle tissue development	hsa:4637,path:hsa04530,Tight junction;hsa:4637,path:hsa04921,Oxytocin signaling pathway;hsa:4637,path:hsa04270,Vascular smooth muscle contraction;hsa:4637,path:hsa05132,Salmonella infection
RRBP1_HUMAN	Q9P2E9	RRBP1	Ribosome-binding protein 1	19.73196649	19.34909927	20.39689517	24.41412415	19.54053288	22.40550966	19.54053288	22.40550966	0.872130702515785	0.479053	0	1.14661712644144	0.478956	0	GO:0005783,endoplasmic reticulum;GO:0030176,integral component of endoplasmic reticulum membrane;GO:0016020,membrane;GO:0005840,ribosome	GO:0003723,RNA binding;GO:0038023,signaling receptor activity	GO:0001649,osteoblast differentiation;GO:0015031,protein transport;GO:0006412,translation	hsa:6238,path:hsa04141,Protein processing in endoplasmic reticulum
FKBP3_HUMAN	Q00688	FKBP3	Peptidyl-prolyl cis-trans isomerase FKBP3	1.335723366	0.372407836	1.031399576	0.181400071	0.854065601	0.6063998235	0.854065601	0.6063998235	1.40841993665257	0.324014	0	0.710015510272261	0.323603	0	GO:0005634,nucleus	GO:0005528,FK506 binding;GO:0003755,peptidyl-prolyl cis-trans isomerase activity;GO:0003723,RNA binding;GO:0038023,signaling receptor activity
EPB41_HUMAN	P11171	EPB41	Protein 4.1	0.800540303	0.407749542	1.538295519	21.62375384	0.6041449225	11.5810246795	0.6041449225	11.5810246795	0.0521667934590813	0.000013	-1	19.1692824820521	0.000013	1	GO:0016323,basolateral plasma membrane;GO:0099738,cell cortex region;GO:0030054,cell junction;GO:0030863,cortical cytoskeleton;GO:0009898,cytoplasmic side of plasma membrane;GO:0005856,cytoskeleton;GO:0005829,cytosol;GO:0045171,intercellular bridge;GO:0072686,mitotic spindle;GO:0016604,nuclear body;GO:0005886,plasma membrane;GO:0014069,postsynaptic density;GO:0032991,protein-containing complex;GO…	GO:0005545,1-phosphatidylinositol binding;GO:0003779,actin binding;GO:0005516,calmodulin binding;GO:0051219,phosphoprotein binding;GO:0008022,protein C-terminus binding;GO:0047485,protein N-terminus binding;GO:0030507,spectrin binding;GO:0005200,structural constituent of cytoskeleton;GO:0008092,cytoskeletal protein binding;GO:0005198,structural molecule activity	GO:0030036,actin cytoskeleton organization;GO:0031032,actomyosin structure organization;GO:0007049,cell cycle;GO:0051301,cell division;GO:0030866,cortical actin cytoskeleton organization;GO:0032092,positive regulation of protein binding;GO:1904778,positive regulation of protein localization to cell cortex;GO:0065003,protein-containing complex assembly;GO:0051924,regulation of calcium ion transpor…
PA2G4_HUMAN	Q9UQ80	PA2G4	Proliferation-associated protein 2G4	5.324407619	3.952205493	6.589357853	4.799749827	4.638306556	5.69455384	4.638306556	5.69455384	0.814516235393079	0.496330	0	1.22772261195924	0.496425	0	GO:0035578,azurophil granule lumen;GO:0005737,cytoplasm;GO:0070062,extracellular exosome;GO:0005576,extracellular region;GO:0016020,membrane;GO:0005730,nucleolus;GO:0005634,nucleus	GO:0003676,nucleic acid binding;GO:0003723,RNA binding;GO:0003714,transcription corepressor activity;GO:0031625,ubiquitin protein ligase binding	GO:0043066,negative regulation of apoptotic process;GO:0045892,negative regulation of transcription, DNA-templated;GO:0043312,neutrophil degranulation;GO:0045597,positive regulation of cell differentiation;GO:0006417,regulation of translation;GO:0006364,rRNA processing
RS2_HUMAN	P15880	RPS2	40S ribosomal protein S2	15.70288766	48.765951	5.053246267	2.630938633	32.23441933	3.84209245	32.23441933	3.84209245	8.38980835299786	0.024961	1	0.119192233949263	0.024699	-1	GO:0005829,cytosol;GO:0022626,cytosolic ribosome;GO:0022627,cytosolic small ribosomal subunit;GO:0070062,extracellular exosome;GO:0005925,focal adhesion;GO:0016020,membrane;GO:0005654,nucleoplasm;GO:0005634,nucleus;GO:0015935,small ribosomal subunit;GO:0005840,ribosome	GO:0045296,cadherin binding;GO:0019899,enzyme binding;GO:0017134,fibroblast growth factor binding;GO:0003729,mRNA binding;GO:0003723,RNA binding;GO:0003735,structural constituent of ribosome	GO:0002181,cytoplasmic translation;GO:0000184,nuclear-transcribed mRNA catabolic process, nonsense-mediated decay;GO:0051443,positive regulation of ubiquitin-protein transferase activity;GO:0006364,rRNA processing;GO:0006614,SRP-dependent cotranslational protein targeting to membrane;GO:0006412,translation;GO:0006413,translational initiation;GO:0019083,viral transcription	hsa:6187,path:hsa03010,Ribosome
AP1G1_HUMAN	O43747	AP1G1	AP-1 complex subunit gamma-1	1.866812816	1.863444009	2.400781035	2.18680584	1.8651284125	2.2937934375	1.8651284125	2.2937934375	0.813119604410761	0.495284	0	1.2298313736079	0.495380	0	GO:0030121,AP-1 adaptor complex;GO:0030136,clathrin-coated vesicle;GO:0030665,clathrin-coated vesicle membrane;GO:0005737,cytoplasm;GO:0030659,cytoplasmic vesicle membrane;GO:0005829,cytosol;GO:0005794,Golgi apparatus;GO:0000139,Golgi membrane;GO:0043231,intracellular membrane-bounded organelle;GO:0005765,lysosomal membrane;GO:0016020,membrane;GO:0048471,perinuclear region of cytoplasm;GO:0055037…	GO:0140312,cargo adaptor activity;GO:0035615,clathrin adaptor activity;GO:0030742,GTP-dependent protein binding;GO:0019894,kinesin binding;GO:0031267,small GTPase binding	GO:0019886,antigen processing and presentation of exogenous peptide antigen via MHC class II;GO:0035646,endosome to melanosome transport;GO:0090160,Golgi to lysosome transport;GO:0006896,Golgi to vacuole transport;GO:0006886,intracellular protein transport;GO:0032438,melanosome organization;GO:0043323,positive regulation of natural killer cell degranulation;GO:0045954,positive regulation of natur…	hsa:164,path:hsa04142,Lysosome;hsa:164,path:hsa05170,Human immunodeficiency virus 1 infection
RL26_HUMAN	P61254	RPL26	60S ribosomal protein L26	6.216800812	5.18234683	0.45259383	0.637907263	5.699573821	0.5452505465	5.699573821	0.5452505465	10.4531281217157	0.015938	1	0.0956651433289682	0.015743	-1	GO:0005737,cytoplasm;GO:0005829,cytosol;GO:0022625,cytosolic large ribosomal subunit;GO:0022626,cytosolic ribosome;GO:0070062,extracellular exosome;GO:0016020,membrane;GO:0005730,nucleolus;GO:0005654,nucleoplasm;GO:1990904,ribonucleoprotein complex;GO:0015934,large ribosomal subunit	GO:0048027,mRNA 5'-UTR binding;GO:0003723,RNA binding;GO:0003735,structural constituent of ribosome	GO:0071480,cellular response to gamma radiation;GO:0034644,cellular response to UV;GO:0002181,cytoplasmic translation;GO:0006977,DNA damage response, signal transduction by p53 class mediator resulting in cell cycle arrest;GO:0000184,nuclear-transcribed mRNA catabolic process, nonsense-mediated decay;GO:1902164,positive regulation of DNA damage response, signal transduction by p53 class mediator …	hsa:6154,path:hsa03010,Ribosome
UCHL3_HUMAN	P15374	UCHL3	Ubiquitin carboxyl-terminal hydrolase isozyme L3	0.17979558	1.10898005	0.436429751	0.233805677	0.644387815	0.335117714	0.644387815	0.335117714	1.92287004858239	0.236092	0	0.520055944881577	0.235560	0	GO:0005737,cytoplasm;GO:0005829,cytosol;GO:0005654,nucleoplasm	GO:0008233,peptidase activity;GO:0004843,thiol-dependent deubiquitinase;GO:0043130,ubiquitin binding	GO:0043687,post-translational protein modification;GO:0030163,protein catabolic process;GO:0016579,protein deubiquitination;GO:0016567,protein ubiquitination;GO:0006511,ubiquitin-dependent protein catabolic process
SPCS1_HUMAN	Q9Y6A9	SPCS1	Signal peptidase complex subunit 1	0.273754681	0.181136765	0.616798229	0.247456879	0.227445723	0.432127554	0.227445723	0.432127554	0.526339320172117	0.249364	0	1.89991505797627	0.249683	0	GO:0005789,endoplasmic reticulum membrane;GO:0030176,integral component of endoplasmic reticulum membrane;GO:0005787,signal peptidase complex;GO:0016021,integral component of membrane	GO:0008233,peptidase activity;GO:0043022,ribosome binding	GO:0045047,protein targeting to ER;GO:0006508,proteolysis;GO:0006465,signal peptide processing;GO:0019082,viral protein processing;GO:0019068,virion assembly	hsa:28972,path:hsa03060,Protein export
CNOT9_HUMAN	Q92600	CNOT9	CCR4-NOT transcription complex subunit 9	0.04345025	0.03564702	0.120713798	0.020581856	0.039548635	0.070647827	0.039548635	0.070647827	0.559799737364887	0.280181	0	1.78635310675071	0.280483	0	GO:0030014,CCR4-NOT complex;GO:0030015,CCR4-NOT core complex;GO:0005829,cytosol;GO:0016020,membrane;GO:0005634,nucleus;GO:0000932,P-body;GO:0032991,protein-containing complex	GO:0005154,epidermal growth factor receptor binding;GO:0019900,kinase binding;GO:0030374,nuclear receptor coactivator activity;GO:0019904,protein domain specific binding;GO:0042803,protein homodimerization activity	GO:0019221,cytokine-mediated signaling pathway;GO:0006977,DNA damage response, signal transduction by p53 class mediator resulting in cell cycle arrest;GO:0031047,gene silencing by RNA;GO:0033147,negative regulation of intracellular estrogen receptor signaling pathway;GO:0017148,negative regulation of translation;GO:0000289,nuclear-transcribed mRNA poly(A) tail shortening;GO:0045742,positive regu…	hsa:9125,path:hsa03018,RNA degradation
PPP5_HUMAN	P53041	PPP5C	Serine/threonine-protein phosphatase 5	0.965736729	0.523954178	1.223540968	0.524152228	0.7448454535	0.873846598	0.7448454535	0.873846598	0.852375525870045	0.486750	0	1.17319182643034	0.486670	0	GO:0101031,chaperone complex;GO:0005829,cytosol;GO:0043231,intracellular membrane-bounded organelle;GO:0005654,nucleoplasm;GO:0005634,nucleus;GO:0043204,perikaryon;GO:0005886,plasma membrane;GO:0032991,protein-containing complex;GO:1990635,proximal dendrite;GO:0005737,cytoplasm	GO:0043531,ADP binding;GO:0005524,ATP binding;GO:0001965,G-protein alpha-subunit binding;GO:0051879,Hsp90 protein binding;GO:0042802,identical protein binding;GO:0008289,lipid binding;GO:0046872,metal ion binding;GO:0008017,microtubule binding;GO:0016791,phosphatase activity;GO:0004721,phosphoprotein phosphatase activity;GO:0106306,protein serine phosphatase activity;GO:0004722,protein serine/thr…	GO:0071276,cellular response to cadmium ion;GO:0070301,cellular response to hydrogen peroxide;GO:0006302,double-strand break repair;GO:0016576,histone dephosphorylation;GO:0000165,MAPK cascade;GO:0000278,mitotic cell cycle;GO:1901215,negative regulation of neuron death;GO:0001933,negative regulation of protein phosphorylation;GO:0070262,peptidyl-serine dephosphorylation;GO:0035970,peptidyl-threon…	hsa:5536,path:hsa04010,MAPK signaling pathway
PSA_HUMAN	P55786	NPEPPS	Puromycin-sensitive aminopeptidase	10.2184309	10.59263946	11.63791573	12.18538958	10.40553518	11.911652655	10.40553518	11.911652655	0.873559318876899	0.478503	0	1.14474195213859	0.478405	0	GO:0005737,cytoplasm;GO:0005829,cytosol;GO:0070062,extracellular exosome;GO:0005634,nucleus	GO:0004177,aminopeptidase activity;GO:0070006,metalloaminopeptidase activity;GO:0042277,peptide binding;GO:0008270,zinc ion binding;GO:0008237,metallopeptidase activity	GO:0071456,cellular response to hypoxia;GO:0043171,peptide catabolic process;GO:1903955,positive regulation of protein targeting to mitochondrion;GO:0000209,protein polyubiquitination;GO:0006508,proteolysis
DSC2_HUMAN	Q02487	DSC2	Desmocollin-2	0.059556968	0.052259129	0.021533769	2.55E-05	0.0559080485	0.0107796345	0.0559080485	0.0107796345	5.1864512196587	0.059944	0	0.192810065620516	0.059517	0	GO:0005912,adherens junction;GO:0005911,cell-cell junction;GO:0001533,cornified envelope;GO:0031410,cytoplasmic vesicle;GO:0030057,desmosome;GO:0070062,extracellular exosome;GO:0016021,integral component of membrane;GO:0014704,intercalated disc;GO:0005886,plasma membrane	GO:0005509,calcium ion binding;GO:0086083,cell adhesive protein binding involved in bundle of His cell-Purkinje myocyte communication	GO:0086073,bundle of His cell-Purkinje myocyte adhesion involved in cell communication;GO:0086042,cardiac muscle cell-cardiac muscle cell adhesion;GO:0007155,cell adhesion;GO:0098609,cell-cell adhesion;GO:0009267,cellular response to starvation;GO:0070268,cornification;GO:0007156,homophilic cell adhesion via plasma membrane adhesion molecules;GO:0031424,keratinization;GO:0086091,regulation of hea…	hsa:1824,path:hsa05412,Arrhythmogenic right ventricular cardiomyopathy (ARVC)
GPX2_HUMAN	P18283	GPX2	Glutathione peroxidase 2	2.449451688	2.436636824	0.293772371	0.566664646	2.443044256	0.4302185085	2.443044256	0.4302185085	5.67861262993524	0.051376	0	0.176099351226816	0.050980	0	GO:0005737,cytoplasm;GO:0005829,cytosol	GO:0009055,electron transfer activity;GO:0004602,glutathione peroxidase activity;GO:0004601,peroxidase activity	GO:0034599,cellular response to oxidative stress;GO:0006979,response to oxidative stress	hsa:2877,path:hsa00590,Arachidonic acid metabolism;hsa:2877,path:hsa00480,Glutathione metabolism;hsa:2877,path:hsa04918,Thyroid hormone synthesis;hsa:2877,path:hsa05014,Amyotrophic lateral sclerosis (ALS);hsa:2877,path:hsa05016,Huntington disease
SYTM_HUMAN	Q9BW92	TARS2	Threonine--tRNA ligase, mitochondrial	0.149332621	0.134273139	0.248987583	0.11902911	0.14180288	0.1840083465	0.14180288	0.1840083465	0.770632869091077	0.462620	0	1.29763476242514	0.462753	0	GO:0005759,mitochondrial matrix;GO:0005737,cytoplasm	GO:0002161,aminoacyl-tRNA editing activity;GO:0005524,ATP binding;GO:0042803,protein homodimerization activity;GO:0004829,threonine-tRNA ligase activity	GO:0070159,mitochondrial threonyl-tRNA aminoacylation;GO:0006435,threonyl-tRNA aminoacylation	hsa:80222,path:hsa00970,Aminoacyl-tRNA biosynthesis
ACTBL_HUMAN	Q562R1	ACTBL2	Beta-actin-like protein 2	0.264160752	0.153568157	0.476894704	0.235928916	0.2088644545	0.35641181	0.2088644545	0.35641181	0.586020015722824	0.304203	0	1.70642635604614	0.304488	0	GO:0005884,actin filament;GO:0030424,axon;GO:0005737,cytoplasm;GO:0070062,extracellular exosome;GO:0005615,extracellular space;GO:0098978,glutamatergic synapse;GO:0016020,membrane;GO:0035267,NuA4 histone acetyltransferase complex;GO:0045202,synapse	GO:0005524,ATP binding;GO:0019901,protein kinase binding;GO:0098973,structural constituent of postsynaptic actin cytoskeleton	GO:0007409,axonogenesis;GO:0048870,cell motility
RS3A_HUMAN	P61247	RPS3A	40S ribosomal protein S3a	10.75750468	31.93017126	3.437740398	0.947341501	21.34383797	2.1925409495	21.34383797	2.1925409495	9.73474998260232	0.018491	1	0.102724774831113	0.018276	-1	GO:0005737,cytoplasm;GO:0005829,cytosol;GO:0022626,cytosolic ribosome;GO:0022627,cytosolic small ribosomal subunit;GO:0005783,endoplasmic reticulum;GO:0070062,extracellular exosome;GO:0005925,focal adhesion;GO:0005730,nucleolus;GO:0005654,nucleoplasm;GO:0005634,nucleus;GO:1990904,ribonucleoprotein complex;GO:0005840,ribosome	GO:0048027,mRNA 5'-UTR binding;GO:0003723,RNA binding;GO:0003735,structural constituent of ribosome	GO:0030154,cell differentiation;GO:0002181,cytoplasmic translation;GO:0043066,negative regulation of apoptotic process;GO:0000184,nuclear-transcribed mRNA catabolic process, nonsense-mediated decay;GO:0006614,SRP-dependent cotranslational protein targeting to membrane;GO:0006412,translation;GO:0006413,translational initiation;GO:0019083,viral transcription	hsa:6189,path:hsa03010,Ribosome
MACF1_HUMAN	Q9UPN3	MACF1	Microtubule-actin cross-linking factor 1, isoforms 1/2/3/5	2.907852496	4.682403825	4.745160123	11.55789571	3.7951281605	8.1515279165	3.7951281605	8.1515279165	0.465572614039394	0.193802	0	2.14789265915754	0.194137	0	GO:0015629,actin cytoskeleton;GO:0005737,cytoplasm;GO:0005856,cytoskeleton;GO:0005794,Golgi apparatus;GO:0016020,membrane;GO:0005874,microtubule;GO:0005886,plasma membrane;GO:0032587,ruffle membrane;GO:0042995,cell projection;GO:0030054,cell junction;GO:0016021,integral component of membrane	GO:0003779,actin binding;GO:0051015,actin filament binding;GO:0016887,ATPase activity;GO:0045296,cadherin binding;GO:0005509,calcium ion binding;GO:0051011,microtubule minus-end binding;GO:0003723,RNA binding;GO:0005198,structural molecule activity;GO:0008017,microtubule binding;GO:0008092,cytoskeletal protein binding	GO:0043001,Golgi to plasma membrane protein transport;GO:0045104,intermediate filament cytoskeleton organization;GO:0045773,positive regulation of axon extension;GO:0030177,positive regulation of Wnt signaling pathway;GO:0030334,regulation of cell migration;GO:0010632,regulation of epithelial cell migration;GO:0051893,regulation of focal adhesion assembly;GO:0032886,regulation of microtubule-base…
NOC2L_HUMAN	Q9Y3T9	NOC2L	Nucleolar complex protein 2 homolog	0.426178195	0.319077962	0.584311423	0.521641632	0.3726280785	0.5529765275	0.3726280785	0.5529765275	0.673858762477038	0.382505	0	1.48399049724322	0.382722	0	GO:0005694,chromosome;GO:0005829,cytosol;GO:0030690,Noc1p-Noc2p complex;GO:0030691,Noc2p-Noc3p complex;GO:0005730,nucleolus;GO:0005654,nucleoplasm;GO:0005634,nucleus	GO:0003682,chromatin binding;GO:0042393,histone binding;GO:0031491,nucleosome binding;GO:0070491,repressing transcription factor binding;GO:0003723,RNA binding;GO:0003714,transcription corepressor activity	GO:0006915,apoptotic process;GO:0034644,cellular response to UV;GO:0031497,chromatin assembly;GO:0002903,negative regulation of B cell apoptotic process;GO:0035067,negative regulation of histone acetylation;GO:2001243,negative regulation of intrinsic apoptotic signaling pathway;GO:0000122,negative regulation of transcription by RNA polymerase II;GO:1901796,regulation of signal transduction by p53…
LEG8_HUMAN	O00214	LGALS8	Galectin-8	0.22217166	0.399217646	0.199036687	0.114848224	0.310694653	0.1569424555	0.310694653	0.1569424555	1.97967243477977	0.228600	0	0.505134072905979	0.228060	0	GO:0005737,cytoplasm;GO:0031410,cytoplasmic vesicle;GO:0005829,cytosol;GO:0005615,extracellular space;GO:0016020,membrane	GO:0030246,carbohydrate binding;GO:0005178,integrin binding	GO:0098586,cellular response to virus;GO:1904977,lymphatic endothelial cell migration;GO:0098792,xenophagy
ERGI2_HUMAN	Q96RQ1	ERGIC2	Endoplasmic reticulum-Golgi intermediate compartment protein 2	0.310503739	0.256765627	0.309878861	0.235376844	0.283634683	0.2726278525	0.283634683	0.2726278525	1.04037309614211	0.420268	0	0.961193636886784	0.420043	0	GO:0030134,COPII-coated ER to Golgi transport vesicle;GO:0005737,cytoplasm;GO:0005783,endoplasmic reticulum;GO:0005789,endoplasmic reticulum membrane;GO:0033116,endoplasmic reticulum-Golgi intermediate compartment membrane;GO:0005794,Golgi apparatus;GO:0016021,integral component of membrane;GO:0043231,intracellular membrane-bounded organelle;GO:0016020,membrane;GO:0005730,nucleolus;GO:0005634,nuc…		GO:0006888,endoplasmic reticulum to Golgi vesicle-mediated transport;GO:0006890,retrograde vesicle-mediated transport, Golgi to endoplasmic reticulum;GO:0016192,vesicle-mediated transport
NOP2_HUMAN	P46087	NOP2	Probable 28S rRNA (cytosine(4447)-C(5))-methyltransferase	0.146098184	0.237690357	0.357538511	0.093804626	0.1918942705	0.2256715685	0.1918942705	0.2256715685	0.850325416602047	0.487559	0	1.17602035700175	0.487481	0	GO:0005730,nucleolus;GO:0005654,nucleoplasm	GO:0003723,RNA binding;GO:0009383,rRNA (cytosine-C5-)-methyltransferase activity;GO:0008168,methyltransferase activity	GO:0000470,maturation of LSU-rRNA;GO:0008284,positive regulation of cell population proliferation;GO:1901796,regulation of signal transduction by p53 class mediator;GO:0006357,regulation of transcription by RNA polymerase II;GO:0000027,ribosomal large subunit assembly;GO:0001510,RNA methylation;GO:0070475,rRNA base methylation;GO:0032259,methylation
ADSV_HUMAN	Q9Y6U3	SCIN	Adseverin	0.914552669	0.392895242	0.916486054	1.612392278	0.6537239555	1.264439166	0.6537239555	1.264439166	0.517007043975099	0.240769	0	1.93420962374386	0.241091	0	GO:0015629,actin cytoskeleton;GO:0005938,cell cortex;GO:0030054,cell junction;GO:0042995,cell projection;GO:0005737,cytoplasm;GO:0070062,extracellular exosome;GO:0005886,plasma membrane;GO:0002102,podosome;GO:0032991,protein-containing complex	GO:0005545,1-phosphatidylinositol binding;GO:0003779,actin binding;GO:0051015,actin filament binding;GO:0005509,calcium ion binding;GO:0005546,phosphatidylinositol-4,5-bisphosphate binding;GO:0001786,phosphatidylserine binding	GO:0051693,actin filament capping;GO:0051014,actin filament severing;GO:0045010,actin nucleation;GO:0008154,actin polymerization or depolymerization;GO:0051016,barbed-end actin filament capping;GO:0017156,calcium-ion regulated exocytosis;GO:0030031,cell projection assembly;GO:0007417,central nervous system development;GO:0008285,negative regulation of cell population proliferation;GO:0051127,posi…	hsa:85477,path:hsa04810,Regulation of actin cytoskeleton;hsa:85477,path:hsa04666,Fc gamma R-mediated phagocytosis;hsa:85477,path:hsa05203,Viral carcinogenesis
SEP11_HUMAN	Q9NVA2	SEPTIN11	Septin-11	6.028085273	6.521113186	7.806012196	11.71423674	6.2745992295	9.760124468	6.2745992295	9.760124468	0.642881066739691	0.355383	0	1.55549766782121	0.355626	0	GO:0030424,axon;GO:0032153,cell division site;GO:0043197,dendritic spine;GO:0098982,GABA-ergic synapse;GO:0098978,glutamatergic synapse;GO:0015630,microtubule cytoskeleton;GO:0099629,postsynaptic specialization of symmetric synapse;GO:0031105,septin complex;GO:0005940,septin ring;GO:0001725,stress fiber;GO:0005856,cytoskeleton	GO:0005525,GTP binding;GO:0003924,GTPase activity;GO:0060090,molecular adaptor activity	GO:0034613,cellular protein localization;GO:0061640,cytoskeleton-dependent cytokinesis;GO:0050807,regulation of synapse organization	hsa:55752,path:hsa05131,Shigellosis;hsa:55752,path:hsa05100,Bacterial invasion of epithelial cells
AQP1_HUMAN	P29972	AQP1	Aquaporin-1	2.55E-05	0.200833102	0.270656013	1.263735828	0.100429301	0.7671959205	0.100429301	0.7671959205	0.130904373076629	0.002532	-1	7.63916419671187	0.002559	1	GO:0045177,apical part of cell;GO:0016324,apical plasma membrane;GO:0009925,basal plasma membrane;GO:0016323,basolateral plasma membrane;GO:0005903,brush border;GO:0031526,brush border membrane;GO:0005737,cytoplasm;GO:0070062,extracellular exosome;GO:0016021,integral component of membrane;GO:0005887,integral component of plasma membrane;GO:0031965,nuclear membrane;GO:0005634,nucleus;GO:0005886,pl…	GO:0008519,ammonium transmembrane transporter activity;GO:0035379,carbon dioxide transmembrane transporter activity;GO:0015168,glycerol transmembrane transporter activity;GO:0042802,identical protein binding;GO:0005223,intracellular cGMP-activated cation channel activity;GO:0030184,nitric oxide transmembrane transporter activity;GO:0005267,potassium channel activity;GO:0015079,potassium ion trans…	GO:0015696,ammonium transport;GO:0015701,bicarbonate transport;GO:0035378,carbon dioxide transmembrane transport;GO:0015670,carbon dioxide transport;GO:0006884,cell volume homeostasis;GO:0019725,cellular homeostasis;GO:0071474,cellular hyperosmotic response;GO:0071320,cellular response to cAMP;GO:0071280,cellular response to copper ion;GO:0071549,cellular response to dexamethasone stimulus;GO:007…	hsa:358,path:hsa04924,Renin secretion;hsa:358,path:hsa04976,Bile secretion;hsa:358,path:hsa04964,Proximal tubule bicarbonate reclamation
ASM3B_HUMAN	Q92485	SMPDL3B	Acid sphingomyelinase-like phosphodiesterase 3b	0.231649586	0.023303454	0.187789165	0.100000131	0.12747652	0.143894648	0.12747652	0.143894648	0.885901746672329	0.473794	0	1.12879334955174	0.473685	0	GO:0031225,anchored component of membrane;GO:0070062,extracellular exosome;GO:0005615,extracellular space;GO:0005886,plasma membrane;GO:0005576,extracellular region	GO:0016798,hydrolase activity, acting on glycosyl bonds;GO:0008081,phosphoric diester hydrolase activity;GO:0004767,sphingomyelin phosphodiesterase activity;GO:0008270,zinc ion binding;GO:0016787,hydrolase activity;GO:0046872,metal ion binding	GO:0006954,inflammatory response;GO:0045087,innate immune response;GO:0046466,membrane lipid catabolic process;GO:0050728,negative regulation of inflammatory response;GO:0034122,negative regulation of toll-like receptor signaling pathway;GO:0006685,sphingomyelin catabolic process
SNX32_HUMAN	Q86XE0	SNX32	Sorting nexin-32	0.08879221	0.054690976	0.094194243	0.733705886	0.071741593	0.4139500645	0.071741593	0.4139500645	0.173309776111896	0.008795	-1	5.77001495492301	0.008866	1	GO:0005829,cytosol;GO:0005768,endosome	GO:0035091,phosphatidylinositol binding	GO:0015031,protein transport;GO:0016241,regulation of macroautophagy;GO:0042147,retrograde transport, endosome to Golgi	hsa:254122,path:hsa04144,Endocytosis
EF2_HUMAN	P13639	EEF2	Elongation factor 2	75.59734855	60.27248957	75.66915196	42.85001368	67.93491906	59.25958282	67.93491906	59.25958282	1.14639549971776	0.388587	0	0.872299307042112	0.388297	0	GO:0016235,aggresome;GO:0005737,cytoplasm;GO:0005829,cytosol;GO:0070062,extracellular exosome;GO:0005576,extracellular region;GO:1904813,ficolin-1-rich granule lumen;GO:0016020,membrane;GO:0045121,membrane raft;GO:0005634,nucleus;GO:0005886,plasma membrane;GO:0042788,polysomal ribosome;GO:1990904,ribonucleoprotein complex;GO:0034774,secretory granule lumen;GO:0045202,synapse	GO:0008097,5S rRNA binding;GO:0051015,actin filament binding;GO:0045296,cadherin binding;GO:0005525,GTP binding;GO:0003924,GTPase activity;GO:0002039,p53 binding;GO:0019901,protein kinase binding;GO:0043022,ribosome binding;GO:0003723,RNA binding;GO:0003746,translation elongation factor activity	GO:0007568,aging;GO:1990416,cellular response to brain-derived neurotrophic factor stimulus;GO:0014009,glial cell proliferation;GO:0002244,hematopoietic progenitor cell differentiation;GO:0043312,neutrophil degranulation;GO:2000767,positive regulation of cytoplasmic translation;GO:0045727,positive regulation of translation;GO:0042493,response to drug;GO:0034976,response to endoplasmic reticulum s…	hsa:1938,path:hsa04152,AMPK signaling pathway;hsa:1938,path:hsa04921,Oxytocin signaling pathway
DYST_HUMAN	Q03001	DST	Dystonin	0.616180944	0.070597907	1.58450795	10.54431833	0.3433894255	6.06441314	0.3433894255	6.06441314	0.0566236860142414	0.000022	-1	17.6604539617659	0.000023	1	GO:0015629,actin cytoskeleton;GO:0030424,axon;GO:1904115,axon cytoplasm;GO:0009925,basal plasma membrane;GO:0005604,basement membrane;GO:0005938,cell cortex;GO:0031252,cell leading edge;GO:0005737,cytoplasm;GO:0031410,cytoplasmic vesicle;GO:0005829,cytosol;GO:0005789,endoplasmic reticulum membrane;GO:0005925,focal adhesion;GO:0031673,H zone;GO:0030056,hemidesmosome;GO:0016021,integral component o…	GO:0003779,actin binding;GO:0005509,calcium ion binding;GO:0005178,integrin binding;GO:0008017,microtubule binding;GO:0051010,microtubule plus-end binding;GO:0008022,protein C-terminus binding;GO:0042803,protein homodimerization activity;GO:0005198,structural molecule activity	GO:0007155,cell adhesion;GO:0048870,cell motility;GO:0030199,collagen fibril organization;GO:0031122,cytoplasmic microtubule organization;GO:0007010,cytoskeleton organization;GO:0031581,hemidesmosome assembly;GO:0007229,integrin-mediated signaling pathway;GO:0045104,intermediate filament cytoskeleton organization;GO:0030011,maintenance of cell polarity;GO:0000226,microtubule cytoskeleton organiza…
RIC8A_HUMAN	Q9NPQ8	RIC8A	Synembryn-A	0.340734585	0.28809553	0.529283348	0.823320008	0.3144150575	0.676301678	0.3144150575	0.676301678	0.464903559650787	0.193199	0	2.15098374542701	0.193534	0	GO:0005737,cytoplasm;GO:0005886,plasma membrane	GO:0001965,G-protein alpha-subunit binding;GO:0005096,GTPase activator activity;GO:0005085,guanyl-nucleotide exchange factor activity	GO:0007193,adenylate cyclase-inhibiting G protein-coupled receptor signaling pathway;GO:0071711,basement membrane organization;GO:0042074,cell migration involved in gastrulation;GO:0070586,cell-cell adhesion involved in gastrulation;GO:0007186,G protein-coupled receptor signaling pathway;GO:0001701,in utero embryonic development;GO:0001944,vasculature development;GO:0008542,visual learning
RHG17_HUMAN	Q68EM7	ARHGAP17	Rho GTPase-activating protein 17	0.17541162	0.124350529	0.289409422	0.312325429	0.1498810745	0.3008674255	0.1498810745	0.3008674255	0.498163183504889	0.223456	0	2.00737435666035	0.223785	0	GO:0005923,bicellular tight junction;GO:0005829,cytosol;GO:0005654,nucleoplasm;GO:0005886,plasma membrane;GO:0005737,cytoplasm	GO:0005096,GTPase activator activity;GO:0017124,SH3 domain binding	GO:0007015,actin filament organization;GO:0017156,calcium-ion regulated exocytosis;GO:0032956,regulation of actin cytoskeleton organization;GO:0035020,regulation of Rac protein signal transduction;GO:0051056,regulation of small GTPase mediated signal transduction;GO:0007165,signal transduction	hsa:55114,path:hsa04530,Tight junction
KPCD_HUMAN	Q05655	PRKCD	Protein kinase C delta type	0.548464009	0.789705188	0.814401344	2.142641626	0.6690845985	1.478521485	0.6690845985	1.478521485	0.452536270380948	0.182105	0	2.20976762626826	0.182441	0	GO:0035578,azurophil granule lumen;GO:0005911,cell-cell junction;GO:0005737,cytoplasm;GO:0005829,cytosol;GO:0036019,endolysosome;GO:0005783,endoplasmic reticulum;GO:0070062,extracellular exosome;GO:0005576,extracellular region;GO:0005739,mitochondrion;GO:0016363,nuclear matrix;GO:0005654,nucleoplasm;GO:0005634,nucleus;GO:0048471,perinuclear region of cytoplasm;GO:0005886,plasma membrane	GO:0005524,ATP binding;GO:0004698,calcium-dependent protein kinase C activity;GO:0004699,calcium-independent protein kinase C activity;GO:0008047,enzyme activator activity;GO:0019899,enzyme binding;GO:0043560,insulin receptor substrate binding;GO:0019900,kinase binding;GO:0046872,metal ion binding;GO:0004715,non-membrane spanning protein tyrosine kinase activity;GO:0004672,protein kinase activity…	GO:0032147,activation of protein kinase activity;GO:0006915,apoptotic process;GO:0042100,B cell proliferation;GO:0060326,cell chemotaxis;GO:0007049,cell cycle;GO:1904385,cellular response to angiotensin;GO:0070301,cellular response to hydrogen peroxide;GO:0071447,cellular response to hydroperoxide;GO:0034644,cellular response to UV;GO:0090398,cellular senescence;GO:0042742,defense response to bac…	hsa:5580,path:hsa04140,Autophagy - animal;hsa:5580,path:hsa04621,NOD-like receptor signaling pathway;hsa:5580,path:hsa04625,C-type lectin receptor signaling pathway;hsa:5580,path:hsa04666,Fc gamma R-mediated phagocytosis;hsa:5580,path:hsa04062,Chemokine signaling pathway;hsa:5580,path:hsa04912,GnRH signaling pathway;hsa:5580,path:hsa04915,Estrogen signaling pathway;hsa:5580,path:hsa04270,Vascular…
DSC3_HUMAN	Q14574	DSC3	Desmocollin-3	0.383288455	0.481348196	0.323051343	1.280879346	0.4323183255	0.8019653445	0.4323183255	0.8019653445	0.539073575267192	0.261100	0	1.85503435130233	0.261413	0	GO:0030054,cell junction;GO:0005911,cell-cell junction;GO:0001533,cornified envelope;GO:0005737,cytoplasm;GO:0030057,desmosome;GO:0005576,extracellular region;GO:0016021,integral component of membrane;GO:0016020,membrane;GO:0005886,plasma membrane	GO:0005509,calcium ion binding;GO:0045295,gamma-catenin binding	GO:0007155,cell adhesion;GO:0098609,cell-cell adhesion;GO:0070268,cornification;GO:0007156,homophilic cell adhesion via plasma membrane adhesion molecules;GO:0001701,in utero embryonic development;GO:0031424,keratinization;GO:0050821,protein stabilization
PUR9_HUMAN	P31939	ATIC	Bifunctional purine biosynthesis protein ATIC	6.014311895	4.940746853	8.30346599	7.23329729	5.477529374	7.76838164	5.477529374	7.76838164	0.70510559700051	0.409186	0	1.41822729000303	0.409377	0	GO:0005829,cytosol;GO:0070062,extracellular exosome;GO:0016020,membrane;GO:0005886,plasma membrane	GO:0045296,cadherin binding;GO:0003937,IMP cyclohydrolase activity;GO:0004643,phosphoribosylaminoimidazolecarboxamide formyltransferase activity;GO:0042803,protein homodimerization activity	GO:0006189,'de novo' IMP biosynthetic process;GO:0031100,animal organ regeneration;GO:0003360,brainstem development;GO:0098761,cellular response to interleukin-7;GO:0021549,cerebellum development;GO:0021987,cerebral cortex development;GO:0046452,dihydrofolate metabolic process;GO:0006139,nucleobase-containing compound metabolic process;GO:0009116,nucleoside metabolic process;GO:0009168,purine rib…	hsa:471,path:hsa00230,Purine metabolism;hsa:471,path:hsa00670,One carbon pool by folate;hsa:471,path:hsa01523,Antifolate resistance
NUD19_HUMAN	A8MXV4	NUDT19	Nucleoside diphosphate-linked moiety X motif 19	0.184008134	0.121389605	0.286895526	0.368472944	0.1526988695	0.327684235	0.1526988695	0.327684235	0.465993945360234	0.194182	0	2.14595062866526	0.194517	0	GO:0005829,cytosol;GO:0005782,peroxisomal matrix	GO:0016787,hydrolase activity;GO:0046872,metal ion binding	GO:0009062,fatty acid catabolic process;GO:0008104,protein localization	hsa:390916,path:hsa04146,Peroxisome
MUC4_HUMAN	Q99102	MUC4	Mucin-4	0.04243321	0.096887758	0.102190767	2.55E-05	0.069660484	0.0511081335	0.069660484	0.0511081335	1.36300191827588	0.334007	0	0.733674682765627	0.333613	0	GO:0070062,extracellular exosome;GO:0031012,extracellular matrix;GO:0005615,extracellular space;GO:0005796,Golgi lumen;GO:0005887,integral component of plasma membrane;GO:0016020,membrane;GO:0005886,plasma membrane;GO:0031982,vesicle;GO:0016021,integral component of membrane	GO:0005176,ErbB-2 class receptor binding;GO:0030197,extracellular matrix constituent, lubricant activity	GO:0007160,cell-matrix adhesion;GO:0030277,maintenance of gastrointestinal epithelium;GO:0016266,O-glycan processing;GO:0010469,regulation of signaling receptor activity;GO:0002223,stimulatory C-type lectin receptor signaling pathway
[truncated: 2,942 more rows]
